# Supplementary material for: Effects of exogenous β-glucanase on ileal digesta soluble β-glucan molecular weight, digestive tract characteristics, and performance of coccidiosis vaccinated broiler chickens fed hulless barley-based diets with and without medication
Source: PLoS One. 2021 May 3;16(5):e0236231. doi: 10.1371/journal.pone.0236231 (PMC8092798; doi:10.1371/journal.pone.0236231)
Supplement: S1 Data — (XLSX) [file pone.0236231.s001.xlsx]

## Sheet: Performance
Battery cage trial
medication	enzyme	block	D7_BW	D7_BWG	D7_FI	D7_FCR	D14_BW	D14_BWG	D14_FI	D14_FCR	D21_BW	D21_BWG	D21_FI	D21_FCR	D28_BW	D28_BWG	D28_FI	D28_FCR	total_BWG	total_FI	total_FCR
0	0	1	184.25	139.25	168	1.20646	445.75	261.5	399.5	1.52772	921	475.25	692.75	1.45765	1655	734	1009.5	1.37534	1610	2269.75	1.40978
0	0	1	186.25	138.75	163.25	1.17658	505	318.75	453.75	1.42353	1049	544	800	1.47059	1730.75	681.75	1124.5	1.64943	1683.25	2541.5	1.50988
0	0	1	186	134.5	161.25	1.19888	482.5	296.5	399.25	1.34654	1001	518.5	714.5	1.37801	1677.25	676.25	1019.25	1.50721	1625.75	2294.25	1.41119
0	0	1	198.25	150.5	168.25	1.11794	477.5	279.25	386.5	1.38406	1016	538.5	741	1.37604	1682.75	666.75	1048.75	1.57293	1635	2344.5	1.43394
0	0	1	202	153	173	1.13072	491.75	289.75	417.25	1.44003	953	461.25	700.5	1.5187	1574.5	621.5	979	1.57522	1525.5	2269.75	1.48787
0	0	2	186.25	138.5	160	1.15523	484	324.667	436.333	1.34394	987.333	503.333	705.333	1.40132	1652	664.667	1048.67	1.57773	1631.17	2350.33	1.44089
0	0	2	201.75	151	176.25	1.16722	518.75	317	430.25	1.35726	1043	524.25	743.75	1.41869	1760.5	717.5	1097.25	1.52927	1709.75	2447.5	1.4315
0	0	2	.	.	.	1.19608	485	320.333	434	1.35484	986	501	725.667	1.44844	1504.67	.	950.333	.	.	2262.5	1.54174
0	0	2	190	141.5	168	1.18728	513	323	441	1.36533	1072.5	559.5	803	1.43521	1857.25	784.75	1181.75	1.50589	1808.75	2593.75	1.434
0	0	2	185.5	138.5	161.5	1.16606	485.5	300	415.75	1.38583	930.5	445	660.5	1.48427	1758.67	735	1091.67	1.48526	1618.5	2329.42	1.43924
0	1	1	183	136.5	168.75	1.23626	478.5	295.5	418.25	1.4154	1002.75	524.25	731.75	1.3958	1711.5	708.75	1071.25	1.51146	1665	2390	1.43544
0	1	1	171.75	124.25	160	1.28773	455	283.25	394.25	1.39188	905	450	671.75	1.49278	1439.5	534.5	885.5	1.65669	1392	2111.5	1.51688
0	1	1	176.5	126.75	155.5	1.22682	469.5	293	389.5	1.32935	977.75	508.25	724.5	1.42548	1618	640.25	987.25	1.54198	1568.25	2256.75	1.43902
0	1	1	175.75	127	152	1.19685	491.25	315.5	406.25	1.28764	1045	553.75	735.5	1.32822	1681.5	636.5	1019	1.60094	1632.75	2312.75	1.41648
0	1	1	179.5	133.25	156.5	1.17448	471.5	292	382	1.30822	969.75	498.25	692.25	1.38936	1625	655.25	974.25	1.48684	1578.75	2205	1.39667
0	1	2	168.25	121.5	153.5	1.26337	471	302.75	414.75	1.36994	993.5	522.5	738.5	1.4134	1687.5	694	1043.5	1.5036	1640.75	2350.25	1.43242
0	1	2	176.5	129.25	160	1.23791	490	313.5	424.5	1.35407	989.5	499.5	708.75	1.41892	1657.75	668.25	1033.75	1.54695	1610.5	2327	1.44489
0	1	2	175.25	123.75	158.25	1.27879	472.5	297.25	404.25	1.35997	955.25	482.75	664	1.37545	1643.25	688	1022.75	1.48656	1591.75	2249.25	1.41307
0	1	2	157.5	110	147	1.33636	425	267.5	361.5	1.3514	916.25	491.25	688.5	1.40153	1611.5	695.25	1029.25	1.4804	1564	2226.25	1.42343
0	1	2	168.75	122	158.75	1.30123	462.5	293.75	397.25	1.35234	911.75	449.25	691.5	1.53923	1550	638.25	975.5	1.5284	1503.25	2223	1.4788
1	0	1	175.25	126.25	159.25	1.26139	456.25	281	415.25	1.47776	916.5	460.25	688.5	1.49593	1508.5	592	1003	1.69426	1459.5	2266	1.55259
1	0	1	183	135.25	160.5	1.18669	468.5	285.5	407.5	1.42732	980.5	512	722.5	1.41113	1637.5	657	1013.75	1.543	1589.75	2304.25	1.44944
1	0	1	160.5	111.5	144.25	1.29372	448	287.5	390.5	1.35826	950.75	502.75	714.5	1.42118	1688.75	738	1041.5	1.41125	1639.75	2290.75	1.39701
1	0	1	180.25	132.5	157	1.18491	463.25	283	380	1.34276	924.25	461	642.5	1.39371	1593.33	612.333	1005.67	1.64235	1488.83	2185.17	1.4677
1	0	1	189.5	138.25	166	1.20072	475.5	286	409.5	1.43182	975	499.5	700.5	1.4024	1570.25	595.25	980	1.64637	1519	2256	1.48519
1	0	2	178.25	128	156	1.21875	472.5	294.25	415.75	1.41291	990	517.5	728.25	1.40725	1705.5	715.5	1062	1.48428	1655.25	2362	1.42697
1	0	2	182.5	133.75	166.75	1.24673	455.75	273.25	284	1.03934	925	469.25	773.25	1.64784	1609.75	684.75	1001.75	1.46294	1561	2225.75	1.42585
1	0	2	166	117.25	149.5	1.27505	428.75	262.75	353.25	1.34443	895.25	466.5	642.25	1.37674	1534.75	639.5	942	1.47303	1486	2087	1.40444
1	0	2	188	140.25	172	1.22638	493.5	305.5	427.25	1.39853	1024.5	531	753	1.41808	1762	737.5	1064.5	1.44339	1714.25	2416.75	1.4098
1	0	2	183	132.75	164.25	1.23729	459	276	383.25	1.38859	959.5	500.5	689.25	1.37712	1670	710.5	879.75	1.23821	1619.75	2116.5	1.30668
1	1	1	176.5	128	153	1.19531	477	300.5	394.5	1.31281	1002.5	525.5	723.25	1.37631	1639.75	637.25	997.75	1.56571	1591.25	2268.5	1.42561
1	1	1	185.5	137	162	1.18248	475.75	290.25	398.75	1.37382	981	505.25	693.25	1.37209	1617.25	636.25	975.25	1.53281	1568.75	2229.25	1.42104
1	1	1	190.25	138.25	160.5	1.16094	511.75	321.5	422.75	1.31493	1033.75	522	723.5	1.38602	1648.5	614.75	954.75	1.55307	1596.5	2261.5	1.41654
1	1	1	194.5	147.25	173.25	1.17657	474.5	280	404.25	1.44375	946	471.5	657	1.39343	1640.75	694.75	1047.5	1.50774	1593.5	2282	1.43207
1	1	1	179.5	132	151.5	1.14773	468	288.5	379.25	1.31456	954	486	685	1.40947	1552.5	598.5	924	1.54386	1505	2139.75	1.42176
1	1	2	185.5	136.5	158.5	1.16117	499.75	314.25	412.5	1.31265	985.25	485.5	712.25	1.46704	1660.5	675.25	975.75	1.44502	1611.5	2259	1.4018
1	1	2	173	126.75	157.75	1.24458	452.5	279.5	384	1.37388	928	475.5	675.75	1.42114	1563.75	635.75	955.75	1.50334	1517.5	2173.25	1.43213
1	1	2	176	128.25	155.5	1.21248	463	336.667	471.667	1.40099	946	483	709.333	1.4686	1694	748	1060.67	1.418	1695.92	2397.17	1.41349
1	1	2	176.5	129.25	156.5	1.21083	450	273.5	380.5	1.39122	947.25	497.25	654.75	1.31674	1581	633.75	960.5	1.51558	1533.75	2152.25	1.40326
1	1	2	192.75	143.25	169.5	1.18325	516.25	323.5	436.25	1.34853	1007.5	491.25	717.5	1.46056	1836.67	894.667	1264.1	1.41293	1852.67	2587.35	1.39655
Floor trial
medication	enzyme	block	D0to11_BWG	D11to22_BWG	D22to32_BWG	Total_BWG	D11_BW	D22_BW	D32_BW
0	0	1	0.25753	0.575083	0.777049	1.60966	0.302308	0.895902	1.67295
0	0	2	0.245061	0.558166	0.772034	1.57526	0.29375	0.879661	1.65169
0	0	3	0.237455	0.503388	0.703306	1.44415	0.282576	0.798387	1.53167
0	0	4	0.240348	0.514802	0.807633	1.56278	0.286154	0.816667	1.64492
0	0	5	0.245106	0.565971	0.769644	1.58072	0.289231	0.880508	1.66293
0	0	6	0.245621	0.5736	0.816935	1.63616	0.290909	0.875	1.69194
0	0	7	0.237591	0.617977	0.776271	1.63184	0.289062	0.933898	1.71017
0	0	8	0.238515	0.577412	0.826271	1.6422	0.289062	0.887288	1.71356
0	0	9	0.243258	0.571543	0.844098	1.6589	0.291538	0.87377	1.72833
0	1	1	0.242727	0.610417	0.80677	1.65991	0.287879	0.927049	1.74661
0	1	2	0.245833	0.617217	0.85	1.71305	0.291667	0.928226	1.77823
0	1	3	0.242712	0.628845	0.860484	1.73204	0.287879	0.935484	1.79597
0	1	4	0.237182	0.622494	0.918852	1.77853	0.282576	0.92459	1.84344
0	1	5	0.213545	0.605323	0.886066	1.70493	0.261538	0.883	1.76885
0	1	6	0.242182	0.635758	0.887903	1.76584	0.287121	0.939516	1.82742
0	1	7	0.237697	0.618936	0.924576	1.78121	0.289062	0.935593	1.86017
0	1	8	0.240848	0.619334	0.9	1.76018	0.3	0.936607	1.83661
0	1	9	0.227242	0.63876	0.893864	1.75987	0.28254	0.935593	1.84386
1	0	1	0.251727	0.678222	0.920197	1.85015	0.300769	1.00082	1.95431
1	0	2	0.260227	0.652518	0.964167	1.87691	0.305303	0.993333	1.9575
1	0	3	0.266121	0.67475	0.935484	1.87636	0.311364	1.00484	1.94032
1	0	4	0.268	0.696454	0.955738	1.92019	0.316154	1.0377	1.99344
1	0	5	0.25653	0.661577	0.991525	1.90963	0.303846	0.999153	1.99068
1	0	6	0.259394	0.676839	0.977356	1.91359	0.310937	1.0161	1.99483
1	0	7	0.267136	0.681406	1.00593	1.95447	0.316154	1.04153	2.04746
1	0	8	0.267606	0.660572	0.971818	1.9	0.31875	1.04545	2.01727
1	0	9	0.262621	0.689547	0.945279	1.89745	0.314844	1.00656	1.97167
1	1	1	0.276985	0.711824	0.97329	1.9621	0.32197	1.05726	2.0418
1	1	2	0.266758	0.706385	1.02083	1.99398	0.311538	1.04583	2.06667
1	1	3	0.260227	0.701717	0.925746	1.88769	0.315079	1.04153	1.99052
1	1	4	0.282621	0.712853	0.94221	1.93768	0.32803	1.05645	2.03417
1	1	5	0.260864	0.702528	1.025	1.98839	0.313281	1.03667	2.06167
1	1	6	0.269636	0.703583	1.01525	1.98847	0.321875	1.05169	2.06695
1	1	7	0.272152	0.705697	0.935344	1.91319	0.320769	1.05328	2.06579
1	1	8	0.274121	0.694612	1.00674	1.97548	0.318182	1.03226	2.0459
1	1	9	0.268985	0.679809	0.986885	1.93568	0.318182	1.02541	2.0123

## Sheet: Viscosity
Battery cage trial
enzyme	medication	block	viscosity
0	0	1	5.685
0	0	1	5.54
0	0	1	4.5
0	0	1	5.33
0	0	1	3.495
0	0	2	4.405
0	0	2	4.945
0	0	2	.
0	0	2	3.99
0	0	2	4.63
1	0	1	2.555
1	0	1	3.59
1	0	1	3.11
1	0	1	4.145
1	0	1	3.36
1	0	2	3.505
1	0	2	2.93
1	0	2	3.605
1	0	2	2.405
1	0	2	4.015
0	1	1	5.49
0	1	1	6.435
0	1	1	2.795
0	1	1	4.195
0	1	1	3.31
0	1	2	3.89
0	1	2	4.165
0	1	2	3.77
0	1	2	3.12
0	1	2	4.36
1	1	1	4.095
1	1	1	2.905
1	1	1	3.475
1	1	1	3.255
1	1	1	3.69
1	1	2	3.415
1	1	2	3.435
1	1	2	3.06
1	1	2	3.465
1	1	2	2.97
Floor trial
Day 11
medication	enzyme	block	viscosity
0	0	1	6.96
0	0	2	6.36
0	0	3	11.05
0	0	4	7.82
0	0	5	14.85
0	0	6	11.35
0	1	1	5.35
0	1	2	3.445
0	1	3	3.27
0	1	4	3.655
0	1	5	2.97
0	1	6	2.49
1	0	1	5.295
1	0	2	5.235
1	0	3	7
1	0	4	5.13
1	0	5	6.6
1	0	6	6.97
1	1	1	2.87
1	1	2	3.455
1	1	3	10.355
1	1	4	2.73
1	1	5	3.28
1	1	6	2.06
Day 33
medication	enzyme	block	viscosity
0	0	1	3.47
0	0	2	4.18
0	0	3	2.655
0	0	4	4.77
0	0	5	4.425
0	0	6	3.135
0	0	7	5.015
0	0	8	.
0	0	9	4.17
0	1	1	2.255
0	1	2	2.54
0	1	3	3.385
0	1	4	2.175
0	1	5	1.545
0	1	6	2.225
0	1	7	2.57
0	1	8	1.895
0	1	9	2.115
1	0	1	9.425
1	0	2	2.58
1	0	3	2.815
1	0	4	4.985
1	0	5	6.31
1	0	6	4.12
1	0	7	3.61
1	0	8	3.23
1	0	9	4.365
1	1	1	2.585
1	1	2	3.11
1	1	3	2.575
1	1	4	2.35
1	1	5	2.59
1	1	6	2.655
1	1	7	2.995
1	1	8	3.31
1	1	9	2.97

## Sheet: pH
Battery cage trial
medication	enzyme	block	Crop	Gizzard	Mid.Duo	Mid.Jej	Mid.Ile	Caeca	Colon
0	0	1	6.93	3.7	6.28	6.23	7.55	6.91	7.71
0	0	1	5.32	3.95	6.27	6.01	7.72	5.63	7.84
0	0	1	5.14	3.86	6.29	5.69	7.47	5.46	7.75
0	0	1	6.04	3.96	5.78	5.73	7.54	5.59	7.41
0	0	1	5.06	2.69	6.57	6.34	7.19	6.31	7.3
0	0	1	5.46	3.49	6.13	6.33	7.54	6.6	7.22
0	0	1	6.38	2.97	6	6.49	8.01	5.41	7.76
0	0	1	3.44	2.97	6.11	6.34	7.41	5.48	7.37
0	0	1	5.54	4.07	5.88	5.67	7.16	5.9	6.55
0	0	1	5.7	3.57	5.89	6.03	6.95	5.61	6.67
0	0	2	5.2	3.58	5.68	5.71	7.36	5.93	7.46
0	0	2	4.77	3.91	6.03	5.95	7.2	6.93	7.04
0	0	2	4.58	3.9	6	5.9	5.66	6.77	5.34
0	0	2	4.09	3.04	5.89	5.98	6.38	5.42	6.39
0	0	2	5.59	3.54	5.69	6.16	6.79	6.17	5.93
0	0	2	6.57	2.98	6.31	6.12	6.88	5.5	6.47
0	0	2	4.94	4.11	6.18	5.63	6.93	6.36	7.02
0	0	2	4.65	3.93	5.82	5.78	6.08	6.25	5.28
0	0	2	4.76	2.77	6.05	5.72	6.81	6.21	6.78
0	0	2	5.68	3.83	6.18	5.89	6.89	5.95	7.15
0	1	1	5.73	2.28	6.51	5.73	7.9	6.2	7.58
0	1	1	5.11	2.64	6.01	5.91	7.24	5.72	6.67
0	1	1	5.89	2.69	6.7	6.37	7.73	6.9	7.72
0	1	1	5.55	3.52	6.34	6.28	7.48	5.68	7.15
0	1	1	5.97	3.71	6.39	6.21	7.66	6.15	7.83
0	1	1	5.16	2.69	6.33	5.91	7.55	6.07	7.73
0	1	1	4.19	2	6.19	6.34	7.63	6.53	7.31
0	1	1	6.22	3.51	6.01	6.4	7.61	6.02	7.6
0	1	1	5.1	2.72	6.36	5.83	7.25	6.08	7.23
0	1	1	5.64	2.56	6.13	6.01	7.15	5.84	7.15
0	1	2	4.88	4.05	6.19	5.89	7.08	5.6	7.08
0	1	2	5.57	4.18	6.05	6.09	7.18	5.87	7.13
0	1	2	5.55	3.84	6.03	6.02	7.52	6.67	7.59
0	1	2	4.89	4.14	5.83	5.95	6.44	5.41	6.09
0	1	2	4.64	3.6	6.17	5.87	7.29	6.22	7.2
0	1	2	5.01	2.8	5.95	5.95	5.85	6.38	5.87
0	1	2	4.83	3.67	6.31	5.77	7.27	5.7	7.31
0	1	2	4.63	3.56	6.18	5.79	7.21	6.27	7.09
0	1	2	4.56	3.26	6.11	5.89	7.04	5.56	6.96
0	1	2	5.44	3.75	6.01	5.96	7.15	5.86	7.06
1	0	1	4.6	2.08	6.28	6.05	7.49	6.11	7.15
1	0	1	5.84	2.54	6.05	5.91	7.41	6.39	7.55
1	0	1	5.03	1.83	6.57	5.94	7.51	6.71	7.1
1	0	1	5.85	3.08	6.39	5.92	7.3	5.72	7.48
1	0	1	6.68	3.81	6.2	6.2	7.47	7.14	7.75
1	0	1	5.55	2.52	6.16	5.83	7.62	5.74	7.18
1	0	1	5.49	2.58	5.68	5.57	6.99	6.31	7.47
1	0	1	6.33	3.55	5.44	6.52	7.63	6.34	6.93
1	0	1	5.02	3.43	5.85	5.88	7.21	5.5	7.23
1	0	1	5.31	4.53	6.02	5.76	7.02	5.04	7.01
1	0	2	5.33	3.04	6.31	6.03	7.42	5.48	6.03
1	0	2	5.06	3.11	5.97	5.94	7.3	6.01	6.54
1	0	2	5.04	3.51	6.12	6.02	7.45	5.79	7.32
1	0	2	5.64	4.12	6.3	5.98	7.33	5.36	7.3
1	0	2	5.86	4.11	6.11	5.96	7	5.56	6.58
1	0	2	5.42	2.7	6.11	5.84	7.46	5.55	7.41
1	0	2	5.46	3.04	6.16	6.02	7.19	5.63	7.6
1	0	2	4.78	4	6.07	5.85	7.41	5.89	7.23
1	0	2	5.4	3.61	6.13	5.89	6.29	6.23	5.79
1	0	2	4.85	3.46	6.09	6.01	6.54	5.43	6.97
1	1	1	5.43	1.92	6.21	6.11	7.55	6.69	7.72
1	1	1	4.91	3.4	6.4	6.02	7.62	5.47	7.23
1	1	1	4.2	3.56	6.34	6.19	7.6	5.51	7.7
1	1	1	6.41	2.33	6.28	6.08	7.28	7.11	6.68
1	1	1	5.35	2.53	6.21	6.25	7.53	7	6.05
1	1	1	5.53	3.53	6.69	6.16	7.65	5.89	7.83
1	1	1	5.51	2.33	6.89	6.13	7.34	6.51	8.34
1	1	1	6.02	3.82	6.63	6.58	7.19	5.31	7.8
1	1	1	4.39	2.93	5.94	6.34	7.03	5.42	6.77
1	1	1	5.43	3.7	5.93	5.8	6.84	5.17	6.78
1	1	2	.	.	.	.	.	.	.
1	1	2	4.48	2.86	6.16	5.8	7.04	5.99	6.19
1	1	2	4.6	2.25	5.98	5.9	6.9	5.39	6.11
1	1	2	4.93	3.8	6.04	5.9	7.2	5.85	7
1	1	2	5.66	4.24	5.97	5.99	7.38	5.73	7.49
1	1	2	5.31	2.95	6.02	6.11	7.62	5.67	7.28
1	1	2	5.37	3.19	6.21	6.03	7.22	5.94	7.44
1	1	2	4.27	3.38	6.06	5.73	6.74	6.4	7.01
1	1	2	5.43	4	5.99	5.89	7.13	6.19	7.19
1	1	2	5.61	3.47	6.17	5.96	7.22	5.41	7.11
Fllor trial
Day 11
medication	enzyme	block	crop	gizzard	duodenum	jejunum	ileum	caeca
0	0	1	4.87	2.28	5.91	5.9	6.74	6.66
0	0	1	4.95	3	5.88	5.84	6.71	6.67
0	0	2	4.56	3.37	6.02	6.39	5.57	6.52
0	0	2	5.11	2.21	6.06	5.83	6.13	6.7
0	0	3	5.28	2.75	5.78	5.88	6.28	6.5
0	0	3	4.71	3.04	6.21	6.22	6.28	6.24
0	0	4	4.42	3.02	5.77	5.91	5.95	6.37
0	0	4	4.44	2.66	5.49	5.7	6.06	5.98
0	0	5	4.64	2.92	5.97	6	7.1	6.01
0	0	5	4.47	3.22	6.06	6.02	6.73	6.5
0	0	6	5.32	2.19	5.85	5.73	6.21	6.85
0	0	6	4.96	3.2	5.88	5.93	6.7	6.11
0	0	7	4.6	2.54	5.97	5.92	5.74	5.58
0	0	7	4.64	2.67	5.87	5.98	6.25	6.22
0	0	8	4.62	3.49	5.83	5.65	6.26	5.9
0	0	8	5.28	2.41	5.91	5.93	6.01	6.51
0	0	9	4.41	3.26	5.86	5.89	6.41	6.51
0	0	9	4.69	2.3	5.53	5.73	6.06	6.57
0	1	1	5.12	2.22	6.12	6.02	7.07	5.69
0	1	1	4.64	2.76	6.42	6.23	7.2	5.48
0	1	2	4.16	3.13	5.99	5.85	6.83	5.91
0	1	2	4.05	2.29	6.46	6.02	7.17	6.38
0	1	3	5.06	2.02	5.74	6.07	7.04	5.62
0	1	3	4.51	2.46	5.15	5.66	6.36	5.83
0	1	4	4.45	2.71	6	5.88	5.58	5.52
0	1	4	4.95	2	5.95	5.84	6.52	5.41
0	1	5	4.06	2.13	5.86	5.7	7.02	6.22
0	1	5	4.14	2.11	5.86	5.69	6.62	6.46
0	1	6	4.82	2.31	6.19	5.93	6.78	5.74
0	1	6	4.56	2.21	5.99	5.75	6.14	6.14
0	1	7	4.51	2.54	6.04	5.86	6.68	6.02
0	1	7	4.49	2.26	5.85	5.87	6.63	5.51
0	1	8	5.41	3.37	5.9	6.11	5.99	5.12
0	1	8	5.1	2.32	5.98	6.03	6.72	5.78
0	1	9	4.64	2.41	6.23	6.06	6.32	5.69
0	1	9	4.5	2.11	6.17	6	6.27	5.52
1	0	1	4.63	3.18	5.88	5.74	6.77	5.26
1	0	1	5.01	3.02	5.83	5.77	6.68	5.35
1	0	2	5.48	2.96	5.89	5.79	7.14	5.76
1	0	2	5.47	2.67	5.8	6.04	6.72	6.13
1	0	3	4.43	2.51	5.84	6.01	6.52	6.51
1	0	3	4.02	2.45	5.74	5.66	5.85	6.07
1	0	4	4.83	1.73	6.03	6	6.55	5.44
1	0	4	5.62	1.65	5.94	5.89	6.58	6.2
1	0	5	4.45	3.18	6.01	6.06	6.97	5.24
1	0	5	5.19	1.91	5.97	6.01	6.69	5.35
1	0	6	5.73	2.31	6.09	5.97	6.58	5.71
1	0	6	4.44	1.87	5.73	5.82	5.99	6.34
1	0	7	4.9	3.12	6.06	5.95	6.34	5.79
1	0	7	5.13	2.09	5.98	6.03	7.11	5.37
1	0	8	5.3	2.16	6.03	5.95	7.09	5.4
1	0	8	4.32	3.01	5.65	5.75	6.57	5.21
1	0	9	.	.	.	.	.	.
1	0	9	.	.	.	.	.	.
1	1	1	4.92	2.53	5.92	6.07	7.18	5.44
1	1	1	4.62	2.85	6.05	5.89	7.23	5.67
1	1	2	5.34	2.75	6.23	5.88	7.27	6.38
1	1	2	5.1	2.7	6.17	6.03	7.06	5.52
1	1	3	4.82	2.82	6.32	6.3	6.44	5.27
1	1	3	4.95	2.63	6.03	6.1	7.26	6
1	1	4	4.6	2.74	6.06	5.96	7.16	4.45
1	1	4	5.41	2.06	6	5.98	6.78	5.85
1	1	5	4.43	1.99	6.07	5.83	6.56	6.44
1	1	5	5.12	1.9	5.97	6.12	6.87	6.43
1	1	6	.	2.32	5.98	5.89	7.35	5.74
1	1	6	5.02	2.71	6.04	5.99	6.89	5.81
1	1	7	5.78	3.52	6.2	6.16	7.01	5.26
1	1	7	5.57	1.88	6.11	6.03	7.03	5.09
1	1	8	5.44	1.81	5.89	6.03	6.8	5.34
1	1	8	5.32	2.73	5.92	6.04	7.33	6.8
1	1	9	5.46	2.45	6.12	6.04	7.03	6.58
1	1	9	4.63	3.45	5.96	5.91	6.29	5.83
Day 33
0	0	1	5.18	4.19	6.14	5.99	7.26	6.25
0	0	1	4.78	3.48	6.17	5.85	7.03	6.3
0	0	2	4.4	3.52	6.33	6.03	6.21	5.37
0	0	2	4.98	3.95	5.92	6.01	5.76	6.44
0	0	3	5.31	3.49	5.93	5.89	6.64	6.2
0	0	3	4.42	2.7	6.13	6.03	6.42	6.51
0	0	4	5.17	3.71	6.1	6	5.97	5.82
0	0	4	5.05	3.7	5.99	5.67	5.75	5.9
0	0	5	4.82	4.19	6.03	5.85	6.53	6.92
0	0	5	4.6	3.77	6.51	6.21	6.45	6.76
0	0	6	4.62	3.6	6.4	6.23	7.46	5.72
0	0	6	5.23	3.62	6.18	5.96	6.97	6.58
0	0	7	5.68	3.82	5.86	5.91	6.86	5.66
0	0	7	4.35	3.7	5.99	5.42	6.53	5.81
0	0	8	4.49	3.32	5.98	5.68	6.05	6.3
0	0	8	5.22	3.64	6.58	6.02	6.25	6.83
0	0	9	5.32	3.91	6.03	5.98	7.31	6.57
0	0	9	5.25	3.71	6.42	6.02	5.59	6.1
0	1	1	5.52	3.6	6.27	6.21	6.93	6.08
0	1	1	4.63	3.39	6.38	6.04	7.4	6.86
0	1	2	4.45	3.49	5.91	6.06	6.63	5.26
0	1	2	4.77	1.81	5.96	6.03	6.8	5.3
0	1	3	4.46	3.37	5.79	5.8	7.08	5.81
0	1	3	5.3	3.41	6.18	6.07	7.27	6.49
0	1	4	3.97	3.35	6.32	6.07	6.73	6.44
0	1	4	5.79	3.06	5.39	5.68	6.94	5.82
0	1	5	5.16	3.4	6.21	6.04	7.29	5.76
0	1	5	4.75	3.21	5.98	6.11	7.33	5.6
0	1	6	4.53	3.91	6.42	6.11	7.56	6.32
0	1	6	4.84	4.09	6.11	6.04	6.58	6.41
0	1	7	5.16	4.25	5.69	5.99	6.75	5.52
0	1	7	4.37	3.37	5.74	5.9	6.44	5.73
0	1	8	4.91	3.38	6.39	6.02	6.82	6.71
0	1	8	4.57	3.29	5.85	5.84	6.1	5.79
0	1	9	4.61	3.45	5.4	5.96	7.19	6.38
0	1	9	5.21	4.08	6.14	5.83	7.15	6.17
1	0	1	5.26	3.18	5.83	5.87	6.7	5
1	0	1	4.86	2.98	5.95	5.92	7.11	6.41
1	0	2	4.67	4.43	6.28	6.01	7.41	5.74
1	0	2	4.43	3.61	5.93	5.46	6.72	7.19
1	0	3	4.84	3.57	5.79	5.94	7.32	6.37
1	0	3	5.7	3.72	6.32	6.18	7.52	6.71
1	0	4	.	4.66	6.47	6.14	7.64	6.91
1	0	4	4.65	3.76	6.44	6.05	6.36	6.37
1	0	5	4.68	4.42	6.18	5.78	7.25	6.59
1	0	5	4.93	3.2	6.56	6.23	7.33	5.95
1	0	6	5.62	3.89	6.41	6.14	7.48	5.57
1	0	6	5.19	3.32	6.07	6	7.24	6.31
1	0	7	5.7	4.32	6.09	5.96	7.41	6.42
1	0	7	4.82	3.69	6.45	6.01	7.44	6.23
1	0	8	5.3	3.82	5.98	5.86	7.08	5.63
1	0	8	4.48	3.65	6.2	5.97	7.27	6.02
1	0	9	5.01	3.97	6.2	6	6.89	5.65
1	0	9	5	3.32	6.01	5.9	7.41	6.39
1	1	1	4.91	3.74	6.32	6	7.54	5.85
1	1	1	5.26	2.54	6.06	5.96	7.33	5.62
1	1	2	4.4	3.54	6.39	6.12	7.29	6.48
1	1	2	4.56	3.49	6.26	5.97	6.87	6.28
1	1	3	4.81	3.63	6.23	6.01	7.64	6.09
1	1	3	4.84	3.24	5.51	5.65	7.62	5.71
1	1	4	4.41	3.38	6.21	5.94	7.45	6.13
1	1	4	4.57	3.51	6.22	6.04	7.54	5.86
1	1	5	5.03	2.79	6.09	6.02	7.79	6.24
1	1	5	5.24	2.66	6.36	6.25	7.22	5.6
1	1	6	4.92	3.05	6.26	5.97	7.37	5.85
1	1	6	5.83	3.14	6.29	6	7.54	5.93
1	1	7	4.97	3.14	6.06	5.87	7.42	5.64
1	1	7	4.3	3.7	6.16	5.97	7.5	6.08
1	1	8	4.87	3.8	6.27	5.93	7.19	5.66
1	1	8	5.45	3.25	6.12	6.02	7.72	6.09
1	1	9	5.33	3.12	5.99	5.97	7.41	6.39
1	1	9	4.63	3.37	6.39	6.11	6.6	5.85

## Sheet: SCFA
Battery cage trial
Ileum
			Total VFA's	AVG Calculated value (umol/g)								AVG % of Total VFA's
medication	enzyme	block	umol/g	Acetic Acid	Propionic Acid	Iso-butyric	Butyric Acid	Iso-valaric	Valeric Acid	Caproic Acid	Lactic Acid	Acetic Acid	Propionic Acid	Iso-butyric	Butyric Acid	Iso-valaric	Valeric Acid	Caproic Acid	Lactic Acid
0	0	1	134.844	49.9854	18.9154	2.84192	9.10424	2.8165	2.80333	1.20778	47.169	37.0692	14.0277	2.10757	6.7517	2.08871	2.07895	0.895692	34.9805
0	0	1	143.043	52.6	19.6643	2.94399	9.46447	2.92936	2.91331	1.26643	51.2609	36.7722	13.7472	2.05812	6.61653	2.04789	2.03667	0.88535	35.8361
0	0	1	235.764	85.5578	32.8294	4.92962	15.9135	4.8977	4.87524	2.10898	84.6515	36.2896	13.9247	2.09091	6.74976	2.07738	2.06785	0.89453	35.9052
0	0	1	158.01	61.0832	21.2964	3.18017	9.5191	3.16845	3.1501	1.36329	55.2493	38.6578	13.4779	2.01264	6.02436	2.00522	1.99361	0.862789	34.9657
0	0	1	210.817	76.6876	29.3777	4.39671	13.1704	4.38614	4.35724	1.88501	76.5558	36.3765	13.9352	2.08556	6.24732	2.08055	2.06684	0.894147	36.3139
0	0	1	274.451	98.7458	37.7924	5.66137	16.9569	5.63323	5.60237	2.43538	101.624	35.9793	13.7701	2.06279	6.17846	2.05254	2.0413	0.887362	37.0281
0	0	1	101.876	47.178	0	2.62118	8.5713	0	0	0	43.5052	46.3094	0	2.57292	8.41349	0	0	0	42.7042
0	0	1	139.305	50.2098	19.2933	2.88567	8.64174	2.87133	2.8556	1.24134	51.3063	36.043	13.8497	2.07147	6.20346	2.06118	2.04989	0.891096	36.8302
0	0	1	154.326	56.0801	21.1596	3.17754	9.47631	3.14913	3.13137	1.35057	56.8015	36.3387	13.711	2.05898	6.14044	2.04057	2.02906	0.87514	36.8062
0	0	2	174.458	64.9244	24.3608	3.65173	10.9061	3.62137	3.60269	0	63.391	37.2149	13.9637	2.09318	6.25144	2.07578	2.06508	0	36.3359
0	0	2	128.051	48.725	18.3973	0	8.94677	2.7447	2.72925	1.18027	45.3273	38.0514	14.3672	0	6.9869	2.14345	2.13138	0.921724	35.3979
0	0	2	156.072	59.0333	22.5665	0	10.9677	0	3.34302	1.48098	58.6804	37.8245	14.459	0	7.02732	0	2.14198	0.948906	37.5983
0	0	2	143.599	51.4441	19.77	2.96455	8.84436	2.94559	2.92901	1.26666	53.4344	35.8249	13.7675	2.06447	6.15909	2.05127	2.03972	0.882085	37.2109
0	0	2	225.873	84.9679	30.7548	4.60792	14.1189	1.92015	4.55198	1.96284	82.9889	37.6175	13.6159	2.04004	6.25079	0.8501	2.01528	0.868999	36.7413
0	0	2	163.47	61.2934	23.0342	3.40042	8.61113	3.38248	3.36019	1.45367	58.9341	37.4953	14.0908	2.08015	5.26773	2.06918	2.05554	0.889261	36.052
0	0	2	156.918	58.3657	22.4771	0	10.0696	3.34628	3.33281	1.43843	57.8882	37.195	14.3241	0	6.41709	2.1325	2.12392	0.916678	36.8907
0	0	2	144.767	55.7346	20.7177	0	9.28827	3.08071	3.06532	1.32023	51.5605	38.4994	14.311	0	6.416	2.12804	2.11741	0.911968	35.6161
0	0	2	137.653	50.0346	19.2212	2.87593	8.61072	2.86532	2.84873	1.23287	49.9637	36.3484	13.9635	2.08926	6.25538	2.08155	2.0695	0.895634	36.2968
0	1	1	230.921	82.66	31.5937	4.74212	15.3128	4.71255	4.68602	2.02649	85.1876	35.7958	13.6816	2.05357	6.63117	2.04076	2.02927	0.877567	36.8903
0	1	1	131.165	49.2914	17.8324	2.671	8.56077	2.66246	2.63812	1.14209	46.3663	37.5798	13.5955	2.03637	6.52674	2.02986	2.01131	0.870731	35.3497
0	1	1	171.085	62.9839	23.8531	3.5705	11.4731	3.55591	3.5396	1.5312	60.5778	36.8144	13.9423	2.08697	6.70608	2.07845	2.06891	0.894991	35.408
0	1	1	138.837	51.1227	19.579	2.9298	9.48054	2.91196	2.89741	1.25033	48.6657	36.822	14.1021	2.11024	6.82852	2.09739	2.08691	0.900572	35.0523
0	1	1	183.766	66.7269	25.1146	3.76921	11.2426	3.7337	3.71444	1.60265	67.862	36.3108	13.6666	2.05109	6.1179	2.03177	2.02129	0.872114	36.9284
0	1	1	171.66	61.9997	23.3793	3.49739	11.2436	3.47888	3.46206	1.49271	63.1066	36.1177	13.6195	2.03739	6.5499	2.02661	2.01681	0.869574	36.7625
0	1	1	125.632	46.747	17.419	2.60989	8.48933	2.58695	2.57528	0	45.2042	37.2096	13.8651	2.07741	6.75732	2.05916	2.04987	0	35.9815
0	1	1	130.516	45.4693	18.3202	2.73658	8.68951	0	0	0	55.3004	34.8381	14.0367	2.09674	6.65782	0	0	0	42.3706
0	1	1	147.162	54.0164	20.2555	3.03845	9.07308	3.01416	2.99813	0	54.7663	36.7054	13.7641	2.06469	6.16537	2.04819	2.0373	0	37.215
0	1	1	157.738	57.161	21.5634	3.237	9.67525	3.21369	3.19607	1.38048	58.3107	36.238	13.6704	2.05214	6.13376	2.03736	2.0262	0.875172	36.9669
0	1	2	164.303	69.1003	22.956	3.43464	10.278	0	0	0	58.5337	42.0567	13.9718	2.09043	6.25555	0	0	0	35.6255
0	1	2	201.062	78.2573	27.7392	4.16002	13.4291	0	4.11403	1.7781	71.5847	38.9219	13.7963	2.06902	6.67906	0	2.04615	0.884354	35.6032
0	1	2	130.383	50.0692	19.2199	2.87655	9.38973	0	0	0	48.8276	38.4016	14.7411	2.20623	7.20165	0	0	0	37.4494
0	1	2	168.222	58.0287	22.0183	3.2934	10.3716	3.2839	3.26226	1.41131	66.5525	34.4953	13.0888	1.95777	6.16541	1.95212	1.93926	0.838955	39.5623
0	1	2	157.256	67.2377	7.03785	3.79166	11.8563	0	3.73778	1.63097	61.9634	42.7569	4.47542	2.41115	7.5395	0	2.37688	1.03714	39.403
0	1	2	167.618	62.3293	21.0153	3.14428	9.99267	3.13143	3.11707	1.34841	63.5392	37.1854	12.5376	1.87587	5.96158	1.8682	1.85963	0.804458	37.9072
0	1	2	135.773	50.5449	19.1474	2.85878	9.33675	2.84594	2.83448	1.22336	46.9817	37.2274	14.1025	2.10555	6.87672	2.0961	2.08766	0.901029	34.603
0	1	2	130.173	54.4574	19.1977	0	9.35832	0	0	0	47.1591	41.8348	14.7478	0	7.18917	0	0	0	36.2282
0	1	2	154.181	62.7366	20.7927	3.04833	9.59981	3.03588	3.02195	1.30727	50.6385	40.6902	13.4859	1.97711	6.22633	1.96903	1.96	0.847878	32.8435
0	1	2	147.671	52.659	19.5093	0	9.51627	2.90597	2.88914	1.25036	58.9407	35.6597	13.2114	0	6.44425	1.96787	1.95648	0.84672	39.9136
1	0	1	191.821	73.6569	28.126	0	12.6159	0	0	1.8014	75.6204	38.3988	14.6627	0	6.57692	0	0	0.939108	39.4225
1	0	1	208.326	74.8829	28.7334	4.31042	13.5086	4.28662	4.26696	1.84584	76.4908	35.9451	13.7925	2.06908	6.48437	2.05766	2.04822	0.886038	36.717
1	0	1	214.613	88.0546	31.903	4.87663	0	4.76045	4.71917	2.05537	78.244	41.0294	14.8653	2.27229	0	2.21815	2.19892	0.95771	36.4581
1	0	1	148.692	58.625	20.259	3.02962	9.70264	3.0129	2.99908	1.29737	49.7665	39.4271	13.6248	2.03751	6.52532	2.02626	2.01697	0.872521	33.4695
1	0	1	225.202	84.3666	32.3871	0	14.5159	4.8223	0	2.07336	87.037	37.4626	14.3813	0	6.44571	2.14132	0	0.920668	38.6484
1	0	1	293.939	108.117	41.379	6.21753	20.2447	6.16784	6.13405	2.6665	103.013	36.7821	14.0774	2.11524	6.88739	2.09834	2.08684	0.907161	35.0455
1	0	1	114.227	51.3937	0	0	8.98375	0	0	0	53.8491	44.9928	0	0	7.86485	0	0	0	47.1424
1	0	1	149.823	53.971	20.3955	3.04943	10.0068	3.0328	3.01911	1.3025	55.0456	36.0232	13.6131	2.03536	6.67911	2.02426	2.01512	0.869358	36.7405
1	0	1	189.487	68.5313	25.7379	3.8659	12.4674	3.82948	3.81034	1.64191	69.6028	36.1667	13.5829	2.04019	6.57956	2.02097	2.01087	0.866503	36.7322
1	0	1	67.9288	24.5451	9.42857	1.41249	4.22931	1.41158	1.39709	0.60506	24.8996	36.1336	13.8801	2.07936	6.22609	2.07803	2.0567	0.890727	36.6554
1	0	2	228.568	90.1249	30.2391	4.52238	15.3364	4.51005	4.48975	1.95049	77.3953	39.4302	13.2298	1.97857	6.70975	1.97317	1.96429	0.853351	33.8609
1	0	2	159.227	58.2607	21.6141	3.24062	9.66438	3.21784	3.19557	1.38137	58.6526	36.5897	13.5744	2.03522	6.06955	2.02091	2.00693	0.867544	36.8358
1	0	2	156.009	58.4598	22.0651	3.30024	9.8859	3.28278	3.26796	1.4128	54.3346	37.472	14.1435	2.11541	6.33674	2.10422	2.09472	0.905588	34.8278
1	0	2	174.922	69.6468	23.8685	0	11.5276	3.51827	3.4979	1.51381	61.3494	39.8159	13.6452	0	6.59014	2.01134	1.99969	0.865421	35.0724
1	0	2	156.337	59.6207	22.9913	0	11.0408	0	0	1.50664	61.177	38.1362	14.7063	0	7.0622	0	0	0.963717	39.1316
1	0	2	190.151	72.4861	26.2857	3.94591	12.4942	3.91	3.88858	1.69038	65.4505	38.1202	13.8236	2.07514	6.57067	2.05625	2.04499	0.888967	34.4202
1	0	2	143.19	55.3843	19.7995	2.95663	9.31549	2.94668	2.93008	1.26713	48.5898	38.679	13.8275	2.06484	6.5057	2.05788	2.0463	0.884929	33.9339
1	0	2	163.524	67.2206	22.1903	3.24738	10.5562	3.21782	3.20019	1.39114	52.5004	41.1075	13.5701	1.98587	6.45543	1.9678	1.95702	0.850725	32.1056
1	0	2	157.295	57.1999	21.9482	3.29782	10.3187	3.27147	3.2583	1.40627	56.594	36.3648	13.9536	2.09659	6.56008	2.07984	2.07146	0.894039	35.9796
1	0	2	137.599	53.9828	20.1316	0	9.82757	0	0	1.32746	52.33	39.2319	14.6306	0	7.14216	0	0	0.964729	38.0307
1	1	1	135.868	50.0751	19.2427	2.88451	9.43692	2.86653	2.84993	1.23339	47.2791	36.8556	14.1628	2.12302	6.94564	2.10979	2.09757	0.907783	34.7978
1	1	1	156.184	61.5745	22.9927	3.44081	11.1214	0	0	0	57.055	39.4242	14.7215	2.20304	7.12067	0	0	0	36.5305
1	1	1	134.223	54.3134	18.2366	0	8.82333	2.71556	2.70311	1.16934	46.2618	40.465	13.5868	0	6.57363	2.02317	2.01389	0.871189	34.4663
1	1	1	245.923	91.0172	34.7879	5.2224	15.5921	5.18984	5.15979	2.23304	86.7206	37.0105	14.1459	2.12359	6.34023	2.11035	2.09813	0.908026	35.2633
1	1	1	139.871	52.9663	19.6648	0	9.44561	2.92765	2.91302	1.25828	50.6952	37.868	14.0592	0	6.7531	2.09311	2.08265	0.899603	36.2443
1	1	1	137.225	50.9115	19.32	0	8.65263	2.87309	2.86105	1.23596	51.371	37.1007	14.079	0	6.30543	2.09371	2.08493	0.900679	37.4356
1	1	1	138.481	51.8075	19.5388	2.9264	9.28684	0	2.90626	1.24802	50.7674	37.4112	14.1094	2.11321	6.70621	0	2.09867	0.901218	36.6601
1	1	1	134.388	49.9817	18.9504	2.84351	9.18197	2.81987	2.80578	1.20832	46.5963	37.1921	14.1013	2.1159	6.83244	2.09831	2.08782	0.89913	34.673
1	1	1	146.051	52.4569	20.158	3.02123	9.57858	2.99756	2.98114	1.29592	53.562	35.9168	13.802	2.06861	6.55837	2.0524	2.04116	0.887303	36.6734
1	1	1	269.687	103.499	35.7357	5.27463	17.035	5.12788	5.22318	2.24851	95.543	38.3774	13.2508	1.95584	6.31659	1.90142	1.93676	0.833748	35.4274
1	1	2	134.856	50.2504	19.2768	2.88581	8.64215	2.87146	0	1.23889	49.6902	37.2624	14.2944	2.13992	6.40844	2.12929	0	0.918677	36.8469
1	1	2	166.607	64.5652	22.9321	3.43602	10.2718	3.41238	3.39368	1.47525	57.1208	38.753	13.7642	2.06235	6.16527	2.04816	2.03694	0.885467	34.2847
1	1	2	123.212	45.8938	17.9882	0	8.53021	2.68734	2.66963	1.15493	44.288	37.2478	14.5993	0	6.92319	2.18107	2.1667	0.937348	35.9445
1	1	2	209.384	78.0002	28.0158	4.19118	13.2717	4.1811	4.15355	1.79689	75.7739	37.2522	13.3801	2.00167	6.33846	1.99685	1.9837	0.858179	36.1889
1	1	2	126	49.3007	18.9594	0	9.24893	0	0	0	48.4907	39.1276	15.0472	0	7.34044	0	0	0	38.4848
1	1	2	149.538	55.2934	20.0688	3.00663	9.73789	2.9826	2.96626	1.28945	54.1928	36.9762	13.4206	2.01061	6.51199	1.99454	1.98362	0.862288	36.2402
1	1	2	156.09	58.9573	21.808	3.25563	10.6835	3.23944	3.2217	1.40049	53.5244	37.7712	13.9714	2.08573	6.84442	2.07536	2.06399	0.897228	34.2906
1	1	2	145.524	53.2397	19.6154	2.9371	9.39731	2.9216	2.90235	1.2556	53.2552	36.5848	13.4791	2.01829	6.45756	2.00764	1.99441	0.862814	36.5954
1	1	2	131.894	52.3113	19.1679	0	8.57618	0	0	1.23291	50.6061	39.6615	14.5328	0	6.50231	0	0	0.934768	38.3686
1	1	2	157.014	56.0277	21.4431	3.21222	10.4911	3.2045	3.18338	1.37718	58.075	35.6832	13.6568	2.04582	6.68162	2.0409	2.02745	0.877107	36.9871
caeca
			Total VFA	AVG Calculated value (umol/g)							AVG % of Total VFA's
Medication	Enzyme	Block	umol/g	Acetic Acid	Propionic Acid	Iso-butyric	Butyric Acid	Iso-valaric	Valeric Acid	Caproic Acid	Acetic Acid	Propionic Acid	Iso-butyric	Butyric Acid	Iso-valaric	Valeric Acid	Caproic Acid
0	0	1	.	.	.	.	.	.	.	.	.	.	.	.	.	.	.
0	0	1	338.971	198.496	71.4361	10.6293	32.8071	10.5578	10.5169	4.52817	58.5583	21.0744	3.13575	9.67844	3.11466	3.1026	1.33586
0	0	1	282.701	166.393	59.1673	8.74948	27.3827	8.67423	8.61571	3.71773	58.8585	20.9293	3.09496	9.68612	3.06835	3.04764	1.31508
0	0	1	319.118	191.992	63.8205	9.56168	30.6888	9.48672	9.45154	4.11622	60.1635	19.999	2.99629	9.61678	2.9728	2.96177	1.28987
0	0	1	320.659	190.091	65.5798	9.7446	31.7538	9.67906	9.64942	4.16155	59.2813	20.4516	3.03893	9.90268	3.01849	3.00925	1.29781
0	0	1	221.785	128.723	46.8926	7.66539	21.5596	7.00253	6.91072	3.031	58.0396	21.1433	3.45623	9.72097	3.15736	3.11596	1.36664
0	0	1	235.93	142.139	47.39	6.95929	22.6672	6.91698	6.89137	2.96633	60.2462	20.0865	2.94973	9.60762	2.93179	2.92094	1.25729
0	0	1	249.319	135.938	45.6577	28.5214	22.8278	6.7549	6.72126	2.89837	54.5236	18.3129	11.4397	9.15604	2.70934	2.69584	1.16251
0	0	1	271.641	162.598	54.6122	8.11628	26.7761	8.05278	8.02816	3.45749	59.8576	20.1046	2.98787	9.85717	2.9645	2.95543	1.27282
0	0	2	235.314	138.764	48.7635	7.25134	23.0618	7.19912	7.16895	3.10523	58.9698	20.7227	3.08156	9.80043	3.05937	3.04655	1.31961
0	0	2	391.139	227.842	82.5562	12.3782	38.6037	12.2694	12.2141	5.27556	58.2508	21.1066	3.16465	9.86957	3.13685	3.12269	1.34877
0	0	2	226.076	134.094	46.104	6.82767	22.579	6.79163	6.75995	2.91959	59.3137	20.3932	3.02008	9.98739	3.00414	2.99013	1.29142
0	0	2	226.917	133.413	46.2129	6.88081	23.8201	6.83353	6.81704	2.94012	58.7936	20.3655	3.0323	10.4972	3.01146	3.0042	1.29568
0	0	2	447.301	261.91	92.9249	13.8726	45.1708	13.7816	13.7372	5.90323	58.5535	20.7746	3.1014	10.0985	3.08106	3.07114	1.31975
0	0	2	410.961	234.188	88.6975	13.27	42.7842	13.2021	13.1278	5.6914	56.9855	21.5829	3.22902	10.4108	3.21249	3.19441	1.3849
0	0	2	210.848	123.303	44.1048	6.61942	20.8219	6.61836	6.54742	2.83372	58.4794	20.9178	3.13942	9.8753	3.13892	3.10527	1.34396
0	0	2	243.993	142.866	50.6885	7.5672	24.6397	7.51757	7.49336	3.22009	58.5535	20.7746	3.1014	10.0985	3.08106	3.07114	1.31975
0	0	2	217.955	130.411	43.5526	6.49485	21.89	6.43076	6.41733	2.759	59.8337	19.9824	2.9799	10.0433	2.95049	2.94433	1.26585
0	0	2	253.771	150.884	51.975	7.77725	24.3784	7.73131	7.69406	3.33116	59.4567	20.481	3.06467	9.60645	3.04657	3.03189	1.31266
0	1	1	292.403	173.561	60.0391	8.95635	28.2082	8.91903	8.87885	3.8409	59.3567	20.533	3.06301	9.64702	3.05025	3.03651	1.31356
0	1	1	294.176	167.589	63.4735	9.49627	30.7022	9.44765	9.39448	4.07287	56.969	21.5767	3.22809	10.4367	3.21156	3.19349	1.3845
0	1	1	.	.	.	.	.	.	.	.	.	.	.	.	.	.	.
0	1	1	286.729	171.798	58.2863	8.63035	27.214	8.57921	8.54603	3.67443	59.9167	20.328	3.00994	9.49121	2.9921	2.98053	1.2815
0	1	1	231.225	135.945	47.0902	7.01143	24.2722	6.96326	6.94645	2.99594	58.7936	20.3655	3.0323	10.4972	3.01146	3.0042	1.29568
0	1	1	384.179	238.435	73.4524	10.7622	35.6378	10.6816	10.6232	4.58713	62.0634	19.1193	2.80136	9.27636	2.78036	2.76517	1.19401
0	1	1	222.702	132.081	45.5603	6.77518	22.0045	6.71788	6.68653	2.87677	59.3083	20.458	3.04226	9.88068	3.01653	3.00246	1.29176
0	1	1	289.236	170.327	60.2378	8.81254	28.6351	8.74779	8.72667	3.74885	58.8886	20.8265	3.04684	9.90027	3.02445	3.01715	1.29612
0	1	1	391.167	227.184	83.5652	12.5141	37.7903	12.438	12.354	5.32173	58.0785	21.363	3.19916	9.6609	3.17973	3.15824	1.36047
0	1	1	270.163	158.457	56.2569	8.35607	26.9846	8.2893	8.26393	3.55504	58.6524	20.8233	3.09298	9.98828	3.06826	3.05887	1.31589
0	1	2	211.112	126.267	42.5195	6.28887	20.9124	6.23173	6.22171	2.67132	59.8102	20.1407	2.97892	9.90585	2.95186	2.94711	1.26535
0	1	2	223.846	133.755	45.2508	6.69098	22.0218	6.64817	6.62034	2.85854	59.7533	20.2151	2.9891	9.83792	2.96998	2.95754	1.27701
0	1	2	251.966	147.75	52.7388	7.845	24.8212	7.76	7.7275	3.32375	58.6388	20.9309	3.11351	9.85102	3.07978	3.06688	1.31913
0	1	2	395.654	230.069	83.8431	12.5754	38.848	12.5071	12.4088	5.40263	58.1491	21.191	3.17837	9.81866	3.16113	3.13627	1.36549
0	1	2	203.608	119.457	42.5834	6.36444	19.9138	6.33308	6.25214	2.7042	58.6702	20.9143	3.12582	9.78043	3.11042	3.07067	1.32814
0	1	2	269.173	158.177	55.7728	8.29584	26.9111	8.24412	8.22291	3.54987	58.7639	20.72	3.08197	9.99768	3.06276	3.05488	1.3188
0	1	2	231.391	137.577	47.3912	7.09136	22.2284	7.04947	7.01551	3.03738	59.4567	20.481	3.06467	9.60645	3.04657	3.03189	1.31266
0	1	2	262.578	149.528	56.6328	8.47283	27.4991	8.42946	8.38201	3.63392	56.946	21.568	3.22679	10.4727	3.21027	3.1922	1.38394
0	1	2	242.817	143.744	49.3729	7.36698	24.5836	7.30236	7.29531	3.15123	59.1987	20.3334	3.03397	10.1244	3.00736	3.00445	1.29778
0	1	2	253.472	152.182	50.3828	7.45274	25.5011	7.40987	7.37414	3.16902	60.0391	19.8771	2.94026	10.0607	2.92335	2.90925	1.25025
1	0	1	339.893	207.378	67.464	10.0915	30.4239	10.1419	10.0477	4.34581	61.0127	19.8486	2.96903	8.95104	2.98384	2.95613	1.27858
1	0	1	.	.	.	.	.	.	.	.	.	.	.	.	.	.	.
1	0	1	241.514	142.427	49.3832	7.45438	24.388	7.35987	7.33152	3.16959	58.9727	20.4474	3.08653	10.098	3.04739	3.03565	1.31238
1	0	1	238.028	141.891	48.5903	7.2495	22.8642	7.18925	7.15913	3.08541	59.6108	20.4136	3.04564	9.60568	3.02033	3.00768	1.29624
1	0	1	324.522	187.537	69.5759	10.426	31.8881	10.3493	10.3093	4.43612	57.7888	21.4395	3.21272	9.82616	3.18908	3.17676	1.36697
1	0	1	264.381	156.873	53.8845	8.01835	26.2399	7.98108	7.9361	3.44819	59.3359	20.3814	3.03288	9.92504	3.01878	3.00177	1.30425
1	0	1	204.846	122.717	40.9206	6.06669	20.5083	6.02981	6.01233	2.59169	59.9068	19.9762	2.96158	10.0116	2.94357	2.93504	1.26519
1	0	1	229.294	129.699	50.1019	7.42619	24.2085	7.36107	7.33739	3.16016	56.5644	21.8505	3.23872	10.5578	3.21032	3.19999	1.37821
1	0	1	222.449	130.187	45.9916	6.89254	22.8318	6.81137	6.77847	2.95598	58.5245	20.6751	3.09848	10.2638	3.06199	3.0472	1.32884
1	0	2	245.42	145.88	50.1955	7.49282	23.7578	7.47723	7.40888	3.20744	59.4411	20.4529	3.05306	9.68048	3.04671	3.01886	1.30692
1	0	2	242.644	143.315	50.462	7.45612	23.434	7.40963	7.38221	3.18509	59.0638	20.7967	3.07286	9.65778	3.05371	3.04241	1.31266
1	0	2	296.165	176.124	60.5275	9.08137	28.5612	9.01022	8.96375	3.89741	59.4681	20.4371	3.06632	9.64365	3.04229	3.0266	1.31596
1	0	2	232.343	136.922	47.8688	7.07754	23.3417	7.06274	7.03427	3.036	58.9309	20.6027	3.04617	10.0462	3.03979	3.02754	1.30669
1	0	2	348.943	207.152	71.3806	10.5868	34.2974	10.5326	10.4801	4.513	59.3657	20.4563	3.03397	9.82896	3.01843	3.00337	1.29333
1	0	2	262.858	155.159	54.568	8.07812	25.6104	8.011	7.99422	3.43753	59.0276	20.7595	3.07319	9.74307	3.04765	3.04127	1.30775
1	0	2	296.743	173.753	61.6471	9.20319	29.9667	9.14282	9.11338	3.91625	58.5535	20.7746	3.1014	10.0985	3.08106	3.07114	1.31975
1	0	2	224.214	131.285	46.5796	6.95379	22.6424	6.90818	6.88593	2.95906	58.5535	20.7746	3.1014	10.0985	3.08106	3.07114	1.31975
1	0	2	300.133	178.149	61.6263	9.19311	28.9539	9.15481	9.11356	3.94243	59.3567	20.533	3.06301	9.64702	3.05025	3.03651	1.31356
1	0	2	251.707	148.3	52.3109	7.80328	24.4054	7.80703	7.73833	3.34266	58.9176	20.7824	3.10014	9.69594	3.10163	3.07433	1.32799
1	1	1	289.897	172.622	59.1016	8.76005	28.248	8.71379	8.65913	3.79275	59.5459	20.3871	3.02178	9.74414	3.00582	2.98697	1.30831
1	1	1	398.339	229.499	86.0406	12.8667	38.9198	12.8028	12.7285	5.48247	57.6138	21.5998	3.23008	9.77051	3.21403	3.19539	1.37633
1	1	1	279.46	165.949	57.4893	8.49033	27.3627	8.40797	8.15547	3.60515	59.382	20.5716	3.03812	9.79127	3.00865	2.9183	1.29004
1	1	1	262.418	153.229	55.549	8.31508	25.3805	8.23438	8.18543	3.52448	58.3912	21.1681	3.16864	9.67179	3.13789	3.11923	1.34308
1	1	1	.	.	.	.	.	.	.	.	.	.	.	.	.	.	.
1	1	1	290.137	173.786	58.1493	8.69297	28.5471	8.62911	8.5833	3.74955	59.8978	20.042	2.99616	9.83919	2.97415	2.95836	1.29234
1	1	1	359.246	214.807	73.0177	10.8801	34.5466	10.7389	10.6596	4.59622	59.7938	20.3253	3.02859	9.61642	2.98928	2.96723	1.27941
1	1	1	374.815	219.099	78.3543	11.7123	37.4229	11.6468	11.5831	4.99683	58.4552	20.9048	3.12483	9.98437	3.10735	3.09036	1.33315
1	1	1	357.138	208.845	74.6441	11.1157	35.7541	11.05	10.9895	4.73925	58.4775	20.9006	3.11245	10.0113	3.09403	3.07711	1.32701
1	1	1	315.533	185.256	65.557	9.72704	31.5233	9.66626	9.65068	4.15292	58.7121	20.7766	3.08273	9.99047	3.06347	3.05853	1.31616
1	1	2	251.713	147.967	51.8735	7.73664	25.3685	7.72544	7.70303	3.33864	58.7841	20.6082	3.0736	10.0783	3.06915	3.06025	1.32637
1	1	2	302.622	178.779	62.0809	9.34222	29.9663	9.2439	9.21708	3.99253	59.0767	20.5143	3.08709	9.90223	3.0546	3.04574	1.31931
1	1	2	226.354	131.623	47.713	7.10382	22.7796	7.06965	7.0332	3.03196	58.1491	21.0789	3.13837	10.0637	3.12327	3.10717	1.33948
1	1	2	315.871	191.237	62.8358	9.29299	30.1223	9.22163	9.18595	3.97528	60.5428	19.8929	2.94202	9.53627	2.91943	2.90813	1.25851
1	1	2	228.852	133.08	47.6735	7.11681	23.8499	7.07126	7.03027	3.03005	58.1511	20.8316	3.10979	10.4215	3.08989	3.07198	1.32403
1	1	2	541.567	321.594	111.409	16.4535	53.0263	16.2939	15.8045	6.98645	59.382	20.5716	3.03812	9.79127	3.00865	2.9183	1.29004
1	1	2	337.617	202.009	67.4639	10.0607	33.9081	9.96138	9.94056	4.27374	59.8337	19.9824	2.9799	10.0433	2.95049	2.94433	1.26585
1	1	2	297.056	177.74	59.3588	8.85198	29.8344	8.76463	8.74631	3.76029	59.8337	19.9824	2.9799	10.0433	2.95049	2.94433	1.26585
1	1	2	198.62	115.496	42.0895	6.31287	19.5018	6.27862	6.22925	2.71214	58.1491	21.191	3.17837	9.81866	3.16113	3.13627	1.36549
1	1	2	265.728	155.462	55.6074	8.28058	26.4661	8.21185	8.18277	3.5171	58.5042	20.9265	3.11619	9.95986	3.09032	3.07938	1.32357
Floor trial
Day 11
Medication	Enzyme	Block	Total	Acetic Acid	Propionic Acid	Iso-butyric	Butyric Acid	Iso-valaric	Valeric Acid	Caproic Acid	Lactic Acid	Acetic Acid	Propionic Acid	Iso-butyric	Butyric Acid	Iso-valaric	Valeric Acid	Caproic Acid	Lactic Acid
0	0	2	126.024	48.1154	18.3294	0	8.20938	2.72913	2.71417	1.18402	44.7428	38.1795	14.5443	0	6.51413	2.16556	2.15369	0.939514	35.5033
0	0	1	118.953	45.4765	17.2855	0	7.73533	2.57353	2.56026	1.13214	42.19	38.2306	14.5313	0	6.50284	2.16348	2.15232	0.951748	35.4677
0	0	1	129.068	50.162	19.2263	0	8.62247	0	2.84923	1.24273	46.9652	38.8648	14.8963	0	6.68057	0	2.20754	0.962849	36.388
0	0	3	122.69	46.7237	17.8654	0	8.00671	2.65961	2.64675	1.15361	43.6346	38.0826	14.5613	0	6.52595	2.16775	2.15726	0.940265	35.5648
0	0	4	117.944	45.8973	17.565	0	7.87592	0	2.60059	1.13494	42.8704	38.9144	14.8927	0	6.67767	0	2.20493	0.96227	36.348
0	0	23	128.342	49.016	18.6655	0	8.35069	2.77685	2.7652	1.20594	45.562	38.1916	14.5435	0	6.50658	2.16363	2.15456	0.939631	35.5005
0	0	3	138.684	53.9191	20.6686	0	9.24432	0	3.05996	1.35546	50.4362	38.8792	14.9034	0	6.66576	0	2.20643	0.977378	36.3678
0	0	2	158.794	62.0242	23.5842	0	10.5413	0	3.49377	1.54228	57.6079	39.0596	14.8521	0	6.63837	0	2.2002	0.971251	36.2785
0	0	22	111.376	42.5758	16.1855	0	7.24225	2.40929	2.39803	1.05242	39.5126	38.2272	14.5323	0	6.50253	2.16321	2.1531	0.944923	35.4768
0	0	22	133.801	51.1057	19.4402	0	8.70301	2.8954	2.88186	1.25936	47.5153	38.1954	14.5292	0	6.50445	2.16396	2.15385	0.941218	35.5119
0	0	4	105.539	40.1944	15.3777	0	6.87858	2.29003	2.27675	0.993774	37.5273	38.085	14.5707	0	6.51761	2.16986	2.15727	0.941622	35.5579
0	0	23	113.012	44.0453	16.8161	0	7.53554	0	2.48993	1.08768	41.0375	38.974	14.8799	0	6.6679	0	2.20325	0.962448	36.3125
0	0.1	1	121.644	47.2105	18.145	0	8.13792	0	2.68796	1.16847	44.2939	38.8104	14.9165	0	6.68996	0	2.2097	0.960568	36.4128
0	0.1	1	149.759	57.1638	21.7916	0	9.77604	3.24961	3.22869	1.41137	53.1384	38.1704	14.551	0	6.52783	2.16989	2.15592	0.942427	35.4825
0	0.1	2	120.746	48.3335	18.6806	0	8.29638	0	0	0	45.4351	40.0292	15.471	0	6.87096	0	0	0	37.6288
0	0.1	2	117.765	46.6954	17.9528	0	8.04112	0	0	1.16068	43.9149	39.6514	15.2446	0	6.82811	0	0	0.985591	37.2903
0	0.1	3	131.039	50.2912	19.3451	0	8.64406	2.87202	2.85697	0	47.0296	38.3788	14.7629	0	6.59656	2.19173	2.18025	0	35.8898
0	0.1	3	102.937	40.5302	15.47	0	6.89845	0	2.28873	0	37.7493	39.3739	15.0286	0	6.70164	0	2.22343	0	36.6724
0	0.1	4	111.987	43.4124	16.7197	0	7.49181	0	2.47482	1.07026	40.8182	38.7655	14.93	0	6.68988	0	2.20992	0.955698	36.449
0	0.1	4	106.302	40.3772	15.5239	0	6.96115	2.31045	2.29853	1.00009	37.8306	37.9835	14.6036	0	6.54847	2.17348	2.16227	0.940801	35.5879
0	0.1	22	149.11	57.7447	22.2605	0	9.97449	3.31326	0	1.43797	54.3786	38.7264	14.929	0	6.68937	2.22203	0	0.964372	36.4689
0	0.1	22	117.141	44.749	17.689	0	7.89529	2.62824	0	1.1285	43.0509	38.201	15.1006	0	6.73999	2.24365	0	0.963371	36.7514
0	0.1	23	123.06	47.7909	18.3627	0	8.22729	0	2.70885	1.17118	44.7991	38.8354	14.9217	0	6.68559	0	2.20124	0.951714	36.4043
0	0.1	23	119.267	46.9632	17.915	0	8.01909	2.6663	0	0	43.703	39.3767	15.021	0	6.72367	2.23558	0	0	36.6431
1	0	1	137.622	58.5819	22.4936	0	0	0	0	1.42995	55.1166	42.5672	16.3445	0	0	0	0	1.03904	40.0493
1	0	1	127.39	48.8799	18.4709	0	8.26419	2.73274	2.73319	1.21918	45.0896	38.3704	14.4995	0	6.48733	2.14518	2.14553	0.957044	35.395
1	0	3	113.909	45.1825	17.3926	0	7.77069	0	0	1.11873	42.4446	39.6654	15.2688	0	6.82183	0	0	0.982124	37.2618
1	0	2	161.874	48.6711	21.5232	0	12.924	4.18463	4.16239	1.80006	68.6084	30.0673	13.2963	0	7.98401	2.58512	2.57138	1.11201	42.3839
1	0	2	121.767	47.257	18.1432	0	8.13363	0	2.68869	1.16917	44.3752	38.8094	14.9	0	6.67967	0	2.20807	0.960169	36.4428
1	0	1	130.446	50.9364	19.4004	0	8.68355	2.89436	0	1.24729	47.2839	39.0479	14.8724	0	6.65682	2.21882	0	0.956173	36.2479
1	0	2	107.518	42.0188	15.9396	0	7.27707	0	2.36041	1.02893	38.8934	39.0807	14.825	0	6.76822	0	2.19536	0.956979	36.1738
1	0	3	133.606	52.3862	19.7734	0	8.93423	2.94707	0	1.26283	48.3025	39.2094	14.7997	0	6.68698	2.20579	0	0.945186	36.1529
1	0	23	130.638	52.3647	19.7922	0	8.8652	0	0	1.26944	48.3465	40.0838	15.1504	0	6.78608	0	0	0.971724	37.008
1	0	23	101.153	38.6493	14.7017	0	6.58751	2.18773	2.17574	0.948427	35.9027	38.2087	14.5341	0	6.51242	2.16279	2.15094	0.937615	35.4935
1	0	4	106.66	41.7349	15.8373	0	7.11589	0	2.34891	1.02014	38.6034	39.1287	14.8483	0	6.67154	0	2.20223	0.956437	36.1928
1	0	4	112.875	44.0191	16.8079	0	7.53097	2.49757	0	1.08212	40.9374	38.9981	14.8907	0	6.67195	2.21269	0	0.958689	36.2679
1	0	22	112.816	43.3249	16.36	0	7.31951	2.43304	2.42285	1.05074	39.905	38.4031	14.5014	0	6.48801	2.15665	2.14762	0.931375	35.3718
1	0	22	113.865	45.5358	17.2917	0	7.7188	0	0	1.10073	42.2178	39.9911	15.1861	0	6.77891	0	0	0.9667	37.0771
1	0.1	1	131.936	50.3736	19.1891	0	8.60595	2.86359	2.84148	1.23909	46.8235	38.1802	14.5442	0	6.52281	2.17043	2.15368	0.939159	35.4895
1	0.1	1	127.865	49.0048	18.5534	0	8.32224	2.76458	2.74766	1.20066	45.2719	38.3253	14.5101	0	6.5086	2.16211	2.14888	0.939001	35.406
1	0.1	2	116.79	44.7187	16.9606	0	7.60587	2.52457	2.51195	1.09806	41.3707	38.2897	14.5222	0	6.51241	2.16163	2.15082	0.940201	35.4231
1	0.1	2	.	.	.	.	.	.	.	.	.	.	.	.	.	.	.	.	.
1	0.1	3	115.418	44.1155	16.7625	0	7.52379	2.498	2.48312	1.07638	40.9592	38.2222	14.5233	0	6.51871	2.1643	2.1514	0.932589	35.4875
1	0.1	3	124.585	47.6652	18.0917	0	8.11287	2.69691	2.67997	1.16798	44.1699	38.2593	14.5216	0	6.51194	2.16472	2.15112	0.937499	35.4538
1	0.1	4	111.127	42.7912	16.0901	0	7.20631	2.39554	2.38396	1.02732	39.2324	38.5066	14.479	0	6.48476	2.15568	2.14526	0.924459	35.3042
1	0.1	4	109.431	42.0616	15.8491	0	7.10424	2.36085	2.34868	1.01891	38.6875	38.4367	14.4832	0	6.49199	2.15739	2.14626	0.931103	35.3534
1	0.1	22	126.478	48.2256	18.3949	0	8.25322	2.74106	2.72694	1.17846	44.9578	38.1296	14.544	0	6.52542	2.16723	2.15606	0.931754	35.5459
1	0.1	22	116.527	44.3936	16.9762	0	7.60673	2.52648	2.51345	1.08138	41.4293	38.0972	14.5685	0	6.52786	2.16815	2.15696	0.928007	35.5533
1	0.1	23	114.302	43.5369	16.6526	0	7.46815	2.47781	2.46384	1.07167	40.6312	38.0893	14.5689	0	6.5337	2.16777	2.15555	0.937575	35.5472
1	0.1	23	107.236	41.1374	15.5451	0	6.98708	2.3146	2.30303	1.00674	37.942	38.3616	14.4962	0	6.51562	2.15842	2.14763	0.938805	35.3818
Day 33
Medication	Enzyme	Block	Total	Acetic Acid	Propionic Acid	Iso-butyric	Butyric Acid	Iso-valaric	Valeric Acid	Caproic Acid	Lactic Acid	Acetic Acid	Propionic Acid	Iso-butyric	Butyric Acid	Iso-valaric	Valeric Acid	Caproic Acid	Lactic Acid
0	0	1	114.39	45.6565	17.6772	0	7.92026	0	0	0	43.1361	39.913	15.4535	0	6.92391	0	0	0	37.7096
0	0	1	105.891	40.5242	15.3857	0	6.89266	2.29558	2.27823	0.993843	37.5209	38.2697	14.5298	0	6.5092	2.16787	2.15149	0.938551	35.4335
0	0	2	113.799	45.4575	17.3044	0	7.73449	0	0	1.10955	42.1935	39.9453	15.206	0	6.79659	0	0	0.975003	37.0771
0	0	2	.	.	.	.	.	.	.	.	.	.	.	.	.	.	.	.	.
0	0	3	104.421	40.0548	15.1417	0	6.77679	2.25107	2.23947	0.979201	36.9779	38.3589	14.5007	0	6.48988	2.15577	2.14466	0.937744	35.4123
0	0	3	121.245	46.5335	17.5923	0	7.86266	2.61218	2.58438	1.13654	42.9234	38.3798	14.5097	0	6.48493	2.15446	2.13153	0.937388	35.4022
0	0	4	114.879	43.9936	16.6857	0	7.46484	2.48068	2.45949	1.06538	40.7291	38.2957	14.5246	0	6.49801	2.15939	2.14094	0.927393	35.454
0	0	4	125.745	50.5527	19.029	0	8.5169	0	0	1.22543	46.4204	40.2027	15.1331	0	6.77318	0	0	0.974539	36.9164
0	0	22	119.279	45.6087	17.3408	0	7.76009	2.57907	2.56577	1.11239	42.3119	38.2371	14.538	0	6.50585	2.16223	2.15107	0.932595	35.4731
0	0	22	102.547	39.4783	14.8455	0	6.65909	2.20819	2.19858	0.953536	36.2038	38.4978	14.4768	0	6.4937	2.15334	2.14397	0.929853	35.3046
0	0	23	105.826	40.0943	16.6077	0	7.469	0	0	1.06643	40.5881	37.8872	15.6935	0	7.05784	0	0	1.00773	38.3538
0	0	23	105.577	40.4034	15.3396	0	6.86138	2.2832	2.25232	0.977413	37.4594	38.2692	14.5294	0	6.49895	2.1626	2.13334	0.925784	35.4807
0	0	24	131.628	51.3548	19.5678	0	8.77725	2.91667	0	1.2547	47.757	39.015	14.866	0	6.66821	2.21584	0	0.953214	36.2817
0	0	24	118.018	44.9433	17.2077	0	7.70733	2.56209	2.54846	1.10117	41.9475	38.0819	14.5806	0	6.53066	2.17094	2.15939	0.933052	35.5435
0	0	25	113.038	44.1938	16.7858	0	7.51377	2.5113	0	1.08853	40.9443	39.0966	14.8497	0	6.64714	2.22165	0	0.962977	36.2219
0	0	25	116.029	45.6008	17.1927	0	7.68966	0	2.54496	1.10935	41.8917	39.3012	14.8175	0	6.62735	0	2.19338	0.956097	36.1045
0	0	26	131.196	50.0474	19.106	0	8.55328	2.84391	2.84024	1.23054	46.575	38.147	14.5629	0	6.51945	2.16768	2.16488	0.93794	35.5002
0	0	26	115.62	45.274	17.139	0	7.68204	0	2.5393	1.10272	41.8824	39.1578	14.8237	0	6.64424	0	2.19625	0.953749	36.2243
0	0.1	1	130.469	49.9071	18.9721	0	8.49784	2.82382	2.80834	1.21463	46.2446	38.2523	14.5415	0	6.51333	2.16437	2.15251	0.930974	35.445
0	0.1	1	117.952	45.2302	17.1289	0	7.6723	2.54854	2.5354	1.0981	41.7388	38.3462	14.5219	0	6.50459	2.16065	2.14951	0.930968	35.3862
0	0.1	2	127.767	49.1528	18.5191	0	8.30014	2.75724	2.7244	1.18998	45.1235	38.4706	14.4944	0	6.4963	2.15802	2.13232	0.931368	35.317
0	0.1	2	121.55	46.5994	17.6465	0	7.89397	2.6247	2.61074	1.12747	43.0473	38.3376	14.5179	0	6.49442	2.15936	2.14787	0.927576	35.4153
0	0.1	3	139.993	53.4541	20.3649	0	9.08668	3.03134	3.01473	1.29705	49.7447	38.1833	14.547	0	6.49079	2.16534	2.15348	0.926508	35.5336
0	0.1	3	117.886	45.3758	17.0822	0	7.64905	2.54204	2.52567	1.09442	41.6165	38.4913	14.4905	0	6.48854	2.15637	2.14248	0.928372	35.3025
0	0.1	4	131.511	50.3284	19.1105	0	8.5607	2.8447	2.82957	1.22381	46.6129	38.2695	14.5315	0	6.50951	2.1631	2.15159	0.930578	35.4442
0	0.1	4	118.079	45.3683	17.0762	0	7.65818	2.54616	2.53303	1.10194	41.7953	38.422	14.4616	0	6.48563	2.15632	2.14519	0.933222	35.396
0	0.1	22	128.398	49.27	18.6357	0	8.34872	2.77174	2.757	1.19312	45.4222	38.3727	14.5139	0	6.5022	2.1587	2.14722	0.929234	35.376
0	0.1	22	123.872	47.5523	17.9641	0	8.05229	2.67404	2.65939	1.14719	43.8228	38.3882	14.5022	0	6.50049	2.15871	2.14688	0.926106	35.3775
0	0.1	23	117.76	45.0313	17.1075	0	7.67219	2.56013	2.53837	1.10125	41.7493	38.2399	14.5274	0	6.51511	2.17403	2.15555	0.935163	35.4528
0	0.1	23	158.709	60.7629	23.0585	0	10.336	3.43612	3.39517	1.47405	56.2461	38.2857	14.5288	0	6.51257	2.16505	2.13925	0.928773	35.4398
0	0.1	24	108.986	41.3561	15.9101	0	7.12294	2.36732	2.35511	1.02857	38.8461	37.9462	14.5982	0	6.53563	2.17212	2.16092	0.943763	35.6431
0	0.1	24	108.422	41.2583	15.8031	0	7.06713	2.35609	2.33828	1.02025	38.5786	38.0535	14.5756	0	6.51818	2.17308	2.15665	0.941003	35.582
0	0.1	25	120.611	46.302	17.4894	0	7.83462	2.60608	2.59306	1.12115	42.6642	38.3897	14.5007	0	6.4958	2.16074	2.14994	0.929564	35.3736
0	0.1	25	130.434	49.9085	18.9218	0	8.49114	2.81978	2.80478	1.21789	46.2702	38.2634	14.5068	0	6.50991	2.16184	2.15034	0.93372	35.474
0	0.1	26	114.101	43.2885	16.6651	0	7.46797	2.48706	2.46667	1.07764	40.6483	37.9386	14.6056	0	6.54504	2.17969	2.16183	0.944464	35.6248
0	0.1	26	134.458	51.4805	19.5424	0	8.75339	2.90858	2.87318	1.25223	47.6474	38.2875	14.5342	0	6.51015	2.16319	2.13687	0.931316	35.4367
1	0	1	124.422	47.3404	18.1391	0	8.13042	2.70535	2.6862	1.17399	44.2468	38.0482	14.5787	0	6.53454	2.17433	2.15894	0.943551	35.5618
1	0	1	127.233	48.1315	18.6164	0	8.31848	2.78474	2.75704	1.19786	45.4267	37.8295	14.6318	0	6.538	2.18869	2.16693	0.941472	35.7036
1	0	24	109.974	43.8076	16.7234	0	7.50001	0	0	1.08279	40.8601	39.8346	15.2067	0	6.81981	0	0	0.984588	37.1543
1	0	26	126.508	48.444	18.3799	0	8.23764	2.73486	2.72119	1.17983	44.8106	38.2932	14.5287	0	6.51156	2.16181	2.151	0.932612	35.4211
1	0	23	128.235	52.023	19.6292	0	8.762	0	0	0	47.8205	40.5686	15.3073	0	6.83278	0	0	0	37.2914
1	0	23	107.051	41.9972	15.8732	0	7.1171	0	2.35043	1.02341	38.6892	39.2312	14.8277	0	6.64835	0	2.19562	0.956009	36.1411
1	0	3	120.306	46.976	17.881	0	8.01076	2.66325	0	1.15383	43.6217	39.0469	14.8628	0	6.65863	2.21372	0	0.959077	36.2588
1	0	24	120.782	45.9901	17.5965	0	7.88511	2.62344	2.60654	1.12415	42.956	38.077	14.5688	0	6.52839	2.17205	2.15806	0.930729	35.565
1	0	25	112.692	43.9446	16.7577	0	7.5086	2.50273	0	1.07559	40.9033	38.9952	14.8703	0	6.66291	2.22085	0	0.954444	36.2964
1	0	2	129.715	49.6185	18.8511	0	8.44107	2.82906	2.79153	1.21646	45.9678	38.2518	14.5326	0	6.50737	2.18098	2.15204	0.937792	35.4374
1	0	1	115.359	43.9512	16.7963	0	7.5211	2.51375	2.48875	1.08228	41.006	38.0994	14.56	0	6.51972	2.17907	2.15739	0.938179	35.5463
1	0	2	128.177	49.2671	18.7408	0	8.37933	2.79206	2.77051	0.569636	45.658	38.4367	14.621	0	6.53728	2.17828	2.16147	0.444412	35.6209
1	0	22	123.044	48.0062	18.2975	0	8.19065	2.72539	0	1.17718	44.6468	39.0156	14.8707	0	6.6567	2.21497	0	0.956718	36.2853
1	0	4	107.68	42.0564	16.0041	0	7.16893	2.38337	0	1.02018	39.0466	39.057	14.8627	0	6.65765	2.21339	0	0.947424	36.2618
1	0	3	115.044	44.0432	16.7237	0	7.48203	2.48866	2.47582	1.06559	40.7654	38.2837	14.5368	0	6.5036	2.16322	2.15206	0.926246	35.4345
1	0	26	119.071	45.8301	17.2545	0	7.73127	2.57199	2.55586	1.10009	42.0273	38.4897	14.4909	0	6.49298	2.16004	2.1465	0.923897	35.296
1	0	22	109.143	42.5939	16.2256	0	7.27218	0	2.40265	1.04773	39.6007	39.0259	14.8664	0	6.663	0	2.20138	0.959961	36.2834
1	0	4	117.737	45.0721	17.0946	0	7.66681	2.5474	2.53181	1.10674	41.7178	38.2819	14.5193	0	6.51179	2.16363	2.15039	0.940011	35.433
1	0	25	117.128	45.884	17.3719	0	7.78975	0	2.57268	1.12419	42.3855	39.1742	14.8315	0	6.65063	0	2.19647	0.9598	36.1873
1	0.1	1	137.197	52.4624	19.9259	0	8.92843	2.96786	2.95256	1.27884	48.6809	38.2388	14.5236	0	6.50775	2.16321	2.15206	0.932117	35.4825
1	0.1	1	118.104	45.4634	17.1133	0	7.67479	2.54678	2.53324	1.10296	41.6693	38.4945	14.4901	0	6.49834	2.15639	2.14493	0.933891	35.2819
1	0.1	2	117.525	44.9234	17.0662	0	7.6413	2.54178	2.52704	1.09916	41.7259	38.2246	14.5214	0	6.50186	2.16276	2.15022	0.935257	35.5039
1	0.1	2	112.697	42.9286	16.4148	0	7.36948	2.4431	2.43011	1.05121	40.0597	38.092	14.5655	0	6.5392	2.16785	2.15632	0.932773	35.5464
1	0.1	3	143.575	52.8004	21.355	0	9.5722	3.18099	3.16356	1.36416	52.1391	36.7754	14.8737	0	6.66702	2.21556	2.20342	0.950137	36.3148
1	0.1	3	122.934	47.1518	17.8503	0	7.9945	2.65385	2.63931	1.14323	43.5014	38.3552	14.5202	0	6.50306	2.15876	2.14693	0.929953	35.3859
1	0.1	4	116.049	44.2441	16.8979	0	7.56676	2.51603	2.50265	1.07691	41.2446	38.1254	14.561	0	6.52031	2.16808	2.15654	0.927978	35.5407
1	0.1	4	137.084	52.2488	19.9647	0	8.94388	2.97363	2.95782	1.28132	48.7138	38.1145	14.5639	0	6.52438	2.1692	2.15767	0.9347	35.5357
1	0.1	22	112.085	43.076	16.2575	0	7.28377	2.41896	2.4061	1.04622	39.5968	38.4315	14.5045	0	6.49841	2.15814	2.14667	0.93341	35.3274
1	0.1	22	109.691	41.8808	15.9674	0	7.14667	2.37469	2.36321	1.02484	38.9334	38.1807	14.5567	0	6.51527	2.16489	2.15442	0.934292	35.4937
1	0.1	23	119.015	45.7514	17.2668	0	7.72042	2.56795	2.55388	1.11285	42.0416	38.4417	14.5081	0	6.48694	2.15768	2.14585	0.935051	35.3247
1	0.1	23	127.583	48.9953	18.4883	0	8.28227	2.74835	2.73506	1.18831	45.1458	38.4026	14.4912	0	6.49165	2.15416	2.14374	0.931397	35.3853
1	0.1	24	131.901	50.3407	19.1975	0	8.60873	2.86451	2.84515	1.23291	46.812	38.1654	14.5544	0	6.52664	2.1717	2.15703	0.934723	35.4901
1	0.1	24	136.676	52.2693	19.8698	0	8.89916	2.95733	2.9416	1.27247	48.4662	38.2433	14.5379	0	6.51114	2.16375	2.15224	0.93101	35.4607
1	0.1	25	117.42	44.9024	17.0628	0	7.64982	2.54257	2.52905	1.08739	41.6464	38.2407	14.5314	0	6.51489	2.16535	2.15384	0.926065	35.4678
1	0.1	25	107.066	41.2285	15.4932	0	6.94686	2.30806	2.29541	0.994268	37.7997	38.5076	14.4707	0	6.48839	2.15573	2.14392	0.928651	35.3051
1	0.1	26	122.683	46.8182	17.8293	0	7.99947	2.65936	2.64138	1.15207	43.5833	38.1619	14.5328	0	6.52043	2.16766	2.15301	0.939065	35.5251
1	0.1	26	124.625	50.8961	19.3933	0	0	2.89143	2.87189	1.24776	47.325	40.8393	15.5612	0	0	2.32009	2.30442	1.00121	37.9738

## Sheet: GI Morphology
Battery cage trial
medication	enzyme	block	liver	crop_full	crop_emp	provent_full	provent_emp	gizzard_full	gizzard_emp	spleen	pancreas	Duo_full	Duo_lgth	Duo_emp	Jej_full	Jej_lgth	Jej_emp	Ileum_full	Ileum_lgth	Ileum_emp	Ceca_full	Ceca_lgth	Ceca_emp	Colon_full	Colon_lgth	Colon_emp	full length	SI_emp	SI_lgth	crop content	provent cont.	gizzard cont.	duo cont.	jej cont.	ileum cont.	ceca cont.	colon cont.	SI cont.
0	0	1	2.23661	0.516644	0.405467	0.412007	0.385848	2.31509	1.20986	0.111177	0.294291	0.765156	1.76574	0.719377	2.04696	4.18547	1.27526	2.04696	4.70865	1.02021	0.732457	1.83114	0.340069	0.392388	0.425087	0.176574	1.33663	3.01485	10.6599	0.111177	0.0261592	1.10523	0.0457786	0.771696	1.02675	0.392388	0.215813	1.84422
0	0	1	2.44967	0.325754	0.319239	0.443026	0.390905	2.65164	1.32908	0.143332	0.267118	0.827415	1.88937	0.762265	2.14346	4.69086	1.40074	1.96755	4.52798	1.01635	0.488631	1.62877	0.241058	0.403935	0.42348	0.175907	1.33333	3.17936	11.1082	0.00651508	0.0521207	1.32256	0.0651508	0.742719	0.951202	0.247573	0.228028	1.75907
0	0	1	2.58546	0.40823	0.40823	0.631396	0.555193	1.97039	1.4152	0.087089	0.234052	0.832789	1.6057	0.783801	2.42761	4.10951	1.42064	2.42216	4.24559	0.990638	0.468104	1.49684	0.261267	0.288482	0.381015	0.157849	1.32992	3.19508	9.96081	0	0.0762029	0.555193	0.0489876	1.00697	1.43153	0.206836	0.130634	2.48748
0	0	1	2.16336	0.333275	0.327428	0.385897	0.374203	1.64883	1.28632	0.0760101	0.298193	0.730866	1.63714	0.695784	1.7073	3.7128	1.21616	1.22201	3.97591	0.953049	0.555458	1.69561	0.274806	0.251418	0.409285	0.15202	1.33005	2.86499	9.32585	0.00584693	0.0116939	0.36251	0.0350816	0.491142	0.268959	0.280653	0.0993978	0.795182
0	0	1	2.51337	0.380999	0.350273	0.393289	0.374854	2.08321	1.32121	0.0921772	0.258096	0.84803	2.0279	0.780434	2.32287	4.0558	1.45026	1.73293	4.02507	1.05082	0.602225	1.96645	0.319548	0.313403	0.399435	0.165919	1.4742	3.28151	10.1088	0.0307257	0.0184354	0.761998	0.0675966	0.872611	0.682111	0.282677	0.147484	1.62232
0	0	1	2.19965	0.417876	0.342426	0.475914	0.441091	1.96169	1.17818	0.0638421	0.214742	0.766106	1.77017	0.69646	2.25769	4.00464	1.23622	2.34475	3.83053	0.870575	0.887986	1.79919	0.383053	0.400464	0.406268	0.174115	1.35371	2.80325	9.60534	0.0754498	0.034823	0.783517	0.069646	1.02147	1.47417	0.504933	0.226349	2.56529
0	0	1	2.53141	0.351072	0.314117	0.431141	0.424982	2.51909	1.43508	0.080069	0.271003	0.849963	2.03252	0.825326	2.50678	4.68096	1.25647	2.95639	5.23528	1.1764	0.560483	1.69377	0.480414	0.443459	0.461936	0.190934	1.25	3.25819	11.9488	0.0369549	0.00615915	1.08401	0.0246366	1.25031	1.78	0.080069	0.252525	3.05494
0	0	1	2.37065	0.421571	0.339447	0.421571	0.405146	2.12976	1.12237	0.0985491	0.240898	0.771968	1.61511	0.678894	2.44183	3.64084	1.30304	1.98741	3.83247	0.930742	0.432521	1.47824	0.273748	0.421571	0.383247	0.136874	1.15044	2.91267	9.08842	0.0821243	0.0164249	1.00739	0.0930742	1.13879	1.05667	0.158774	0.284698	2.28853
0	0	1	2.5826	0.442558	0.315247	0.400121	0.345559	1.50349	0.945741	0.109124	0.187936	0.836617	1.66717	0.739618	2.42498	4.75902	1.40042	1.86117	4.78933	0.969991	0.76993	1.93998	0.400121	0.54562	0.54562	0.157624	1.42241	3.11003	11.2155	0.127311	0.054562	0.557745	0.0969991	1.02455	0.891179	0.369809	0.387996	2.01273
0	0	1	2.56766	0.86794	0.331505	0.446025	0.409861	2.06739	1.22958	0.132602	0.235067	0.849858	1.89862	0.681092	3.41149	5.21367	1.62739	2.1156	4.5808	1.04876	0.934241	1.80821	0.536435	0.397806	0.482189	0.198903	0.993521	3.35724	11.6931	0.536435	0.0361642	0.837804	0.168766	1.7841	1.06684	0.397806	0.198903	3.01971
0	0	2	2.17217	0.383998	0.361073	0.343879	0.332416	1.43283	0.951398	0.0802384	0.240715	0.928473	1.71939	0.790922	2.94017	4.78565	1.62196	3.07199	4.58505	1.08895	0.659101	1.77671	0.298028	0.286566	0.401192	0.13182	#VALUE!	3.50183	11.0901	0.0229253	0.0114626	0.481431	0.137552	1.3182	1.98304	0.361073	0.154746	3.43879
0	0	2	.	.	.	.	.	.	.	.	.	.	.	.	.	.	.	.	.	.	.	.	.	.	.	.	.	.	.	.	.	.	.	.	.	.	.	.
0	0	2	2.11725	1.26726	0.329693	0.381208	0.350299	3.08057	1.20544	0.0978776	0.242118	0.762415	1.62271	0.685143	2.22028	3.94086	1.27241	1.7618	3.09087	0.880898	0.35545	1.36513	0.24727	0.324542	0.28333	0.144241	1.40351	2.83845	8.65444	0.937564	0.0309087	1.87513	0.0772718	0.947867	0.880898	0.108181	0.180301	1.90604
0	0	2	2.36446	0.530246	0.313819	0.367926	0.335462	2.34823	1.36349	0.108213	0.194784	0.789958	1.46088	0.72503	2.30495	4.0039	1.28233	2.78649	4.76139	1.12001	1.10919	1.73141	0.48155	0.346283	0.378747	0.173141	#VALUE!	3.12737	10.2262	0.216427	0.032464	0.984742	0.064928	1.02262	1.66649	0.627638	0.173141	2.75403
0	0	2	.	.	.	.	.	.	.	.	.	.	.	.	.	.	.	.	.	.	.	.	.	.	.	.	.	.	.	.	.	.	.	.	.	.	.	.
0	0	2	.	.	.	.	.	.	.	.	.	.	.	.	.	.	.	.	.	.	.	.	.	.	.	.	.	.	.	.	.	.	.	.	.	.	.	.
0	0	2	2.65208	1.98308	0.348832	0.348832	0.334496	2.65685	1.03694	0.12902	0.219812	0.845797	1.57691	0.711999	2.55651	3.8706	1.37621	2.28413	3.5361	0.974817	0.406174	1.33798	0.286711	0.219812	0.358389	0.157691	1.62047	3.06303	8.98361	1.63425	0.0143355	1.61992	0.133798	1.18029	1.30931	0.119463	0.0621207	2.62341
0	0	2	2.45306	0.92055	0.313824	0.334746	0.324285	1.78357	1.10361	0.0889168	0.209216	0.883937	1.75218	0.737486	2.86103	4.44584	1.53774	2.24384	3.9228	1.02516	0.559653	1.72603	0.360898	0.303363	0.418432	0.198755	1.72249	3.30038	10.1208	0.606726	0.0104608	0.679952	0.146451	1.32329	1.21868	0.198755	0.104608	2.68843
0	0	2	2.33845	0.304148	0.279218	0.403869	0.368967	1.83486	1.0371	0.0797766	0.319107	0.688073	1.54567	0.588353	1.85481	3.49023	1.19166	1.87974	3.54009	0.897487	0.98225	1.44595	0.498604	0.373953	0.398883	0.179497	#VALUE!	2.6775	8.57599	0.0249302	0.0349023	0.797766	0.0997208	0.663143	0.98225	0.483646	0.194456	1.74511
0	0	2	.	.	.	.	.	.	.	.	.	.	.	.	.	.	.	.	.	.	.	.	.	.	.	.	.	.	.	.	.	.	.	.	.	.	.	.
0	1	1	2.3122	0.323932	0.312762	0.318347	0.312762	1.85423	1.22871	0.117286	0.273667	0.703714	1.34041	0.653449	2.48534	3.93745	1.49679	1.99386	3.63027	0.988551	0.608769	1.50796	0.407707	0.268082	0.363027	0.139626	1.1	3.13879	8.90813	0.0111701	0.00558503	0.625524	0.0502653	0.988551	1.00531	0.201061	0.128456	2.04412
0	1	1	2.63187	0.393142	0.327618	0.376761	0.371301	1.8292	1.02654	0.0764443	0.262095	0.7153	1.50158	0.660697	2.23872	3.76761	1.39784	1.93295	3.84951	1.04292	0.436824	1.41968	0.316698	0.311237	0.382221	0.120127	1.10553	3.10145	9.11871	0.0655236	0.0054603	0.802665	0.054603	0.840887	0.890029	0.120127	0.191111	1.78552
0	1	1	2.39298	0.31956	0.282402	0.468193	0.460761	2.08086	1.38228	0.0668847	0.252675	0.899227	2.00654	0.847206	2.3038	5.05351	1.71671	2.09572	5.05351	1.09988	0.453329	2.22949	0.349287	0.40874	0.445898	0.163496	0.914286	3.66379	12.1136	0.0371581	0.00743163	0.698573	0.0520214	0.587099	0.995838	0.104043	0.245244	1.63496
0	1	1	2.3323	0.340589	0.325781	0.422035	0.407226	2.36932	1.46602	0.103658	0.236932	0.762624	1.99911	0.703391	1.39197	4.14631	1.13283	1.33274	4.51651	0.866282	0.488672	1.92507	0.340589	0.155486	0.370206	0.118466	1.2766	2.7025	10.6619	0.0148082	0.0148082	0.903302	0.0592329	0.259144	0.466459	0.148082	0.0370206	0.784836
0	1	1	2.06256	0.301977	0.245	0.364652	0.353256	1.84605	1.14523	0.0683722	0.188023	0.848954	1.73779	0.803373	1.74349	3.61803	1.26489	1.75489	3.41861	1.01419	0.71221	1.59535	0.381745	0.17093	0.341861	0.136744	1.16162	3.08245	8.77443	0.0569768	0.0113954	0.700815	0.0455814	0.478605	0.740699	0.330466	0.0341861	1.26489
0	1	1	2.53597	0.33456	0.287722	0.461693	0.455002	2.59619	1.55905	0.120442	0.247574	0.776179	1.80662	0.742723	2.10104	4.75075	1.3717	1.79993	4.21546	0.863165	0.736032	2.00736	0.368016	0.33456	0.468384	0.153898	1.37255	2.97758	10.7728	0.0468384	0.0066912	1.03714	0.033456	0.729341	0.936768	0.368016	0.180662	1.69957
0	1	1	2.48518	0.281454	0.269477	0.389245	0.383256	2.32948	1.37733	0.0718606	0.245524	0.904246	2.15582	0.856339	1.85041	3.5032	1.23361	1.77855	4.19187	1.04797	0.401222	1.88634	0.293431	0.413198	0.479071	0.167675	1.12195	3.13791	9.85089	0.0119768	0.00598838	0.952153	0.0479071	0.616803	0.730583	0.107791	0.245524	1.39529
0	1	1	2.7027	0.287897	0.235018	0.452409	0.428907	2.51469	1.51586	0.0587544	0.276146	0.79906	1.46886	0.722679	2.19154	4.11281	1.30435	1.88602	4.23032	0.781434	0.86369	1.82139	0.387779	0.264395	0.411281	0.135135	0.867209	2.80846	9.81199	0.052879	0.0235018	0.998825	0.0763807	0.887192	1.10458	0.475911	0.12926	2.06816
0	1	1	2.51043	0.563026	0.317944	0.410678	0.370935	3.42452	1.56322	0.0927337	0.271577	0.774988	1.85467	0.741869	1.91429	3.70935	1.19229	1.79506	4.53733	0.960456	0.510035	1.75532	0.351063	0.165596	0.364311	0.105981	0.985222	2.89461	10.1013	0.245082	0.039743	1.8613	0.0331192	0.721998	0.834603	0.158972	0.0596145	1.58972
0	1	1	2.60992	0.405862	0.264938	0.48478	0.366404	2.43517	1.30214	0.0732807	0.191657	0.744081	1.57835	0.631342	1.89402	3.66404	1.16685	1.73055	4.11499	0.760992	0.749718	1.74746	0.349493	0.276212	0.338219	0.11274	1.06236	2.55919	9.35738	0.140924	0.118377	1.13303	0.11274	0.72717	0.96956	0.400225	0.163472	1.80947
0	1	2	2.46817	0.402055	0.2457	0.36855	0.335046	2.5631	1.27317	0.0893455	0.201027	0.815278	1.70315	0.798526	1.82042	4.46728	1.31226	1.5803	3.85303	0.938128	0.753853	1.70315	0.424391	0.273621	0.362966	0.128434	1.58025	3.04892	10.0235	0.156355	0.0335046	1.28993	0.0167523	0.508153	0.642171	0.329462	0.145187	1.16708
0	1	2	2.3331	1.07993	0.2541	0.31185	0.28875	2.69115	1.2012	0.0519751	0.202125	0.785401	1.70363	0.716101	1.94618	3.86925	1.20698	1.62278	4.24463	0.889351	0.583276	1.41488	0.462	0.3234	0.462	0.1848	1.53005	2.81243	9.81751	0.825826	0.0231	1.48995	0.0693001	0.739201	0.733426	0.121275	0.1386	1.54193
0	1	2	2.321	1.15486	0.338009	0.428145	0.394344	2.12382	1.16613	0.123937	0.208439	0.788688	1.46471	0.653484	1.98299	3.43643	1.01403	2.05059	3.52093	0.822489	0.529548	1.52104	0.304208	0.405611	0.366177	0.157738	1.29032	2.49	8.42206	0.816855	0.0338009	0.957693	0.135204	0.968959	1.2281	0.225339	0.247873	2.33226
0	1	2	2.19754	1.60262	0.321739	0.443149	0.364232	2.38572	1.31731	0.0971286	0.236751	0.831664	1.76046	0.758817	2.02756	3.9762	1.42051	1.65726	3.88515	0.90451	0.515996	1.33552	0.352091	0.279245	0.33388	0.145693	1.32353	3.08383	9.62181	1.28088	0.078917	1.06841	0.0728465	0.607054	0.752747	0.163905	0.133552	1.43265
0	1	2	2.49747	0.629703	0.202786	0.373552	0.357543	3.49005	1.30743	0.117402	0.240141	0.763114	1.52089	0.704413	2.25199	3.52207	1.28075	2.39074	3.76221	0.9659	0.533646	1.70767	0.336197	0.421581	0.373552	0.144085	1.82243	2.95106	8.80517	0.426917	0.0160094	2.18261	0.0587011	0.971236	1.42484	0.197449	0.277496	2.45477
0	1	2	2.30687	0.798965	0.292579	0.416362	0.365723	2.79075	1.41225	0.101277	0.208181	0.843977	1.77235	0.776459	2.19997	3.85416	1.40663	1.68795	4.07922	0.815844	0.804591	1.82862	0.506386	0.360097	0.506386	0.219434	0.989583	2.99893	9.70573	0.506386	0.0506386	1.3785	0.0675181	0.793338	0.872109	0.298205	0.140663	1.73297
0	1	2	2.5512	1.36543	0.329381	0.395257	0.359324	2.08408	1.15583	0.101809	0.221583	0.754581	1.76668	0.724638	2.04815	4.07234	1.29357	1.83255	3.95257	0.892322	0.401246	1.25764	0.233561	0.425201	0.449156	0.113786	0.932401	2.91053	9.79159	1.03605	0.0359324	0.928255	0.0299437	0.754581	0.940232	0.167685	0.311415	1.72476
0	1	2	2.22888	3.091	0.257583	0.346948	0.325921	1.78205	0.998791	0.0630815	0.194501	0.756978	1.62961	0.657099	2.34979	4.20544	1.36151	1.53498	3.73232	0.825317	0.651843	1.39305	0.367976	0.210272	0.315408	0.105136	1.49254	2.84393	9.56737	2.83341	0.0210272	0.783262	0.0998791	0.988277	0.709667	0.283867	0.105136	1.79782
0	1	2	2.85805	1.93712	0.486927	0.439293	0.396951	3.51434	1.51371	0.116439	0.227585	0.815074	1.82598	0.740976	1.83656	3.33439	1.21202	2.0271	3.75781	0.995025	0.651	1.45549	0.35461	0.338732	0.264634	0.158781	0.971867	2.94803	8.91818	1.4502	0.0423415	2.00064	0.0740976	0.624537	1.03207	0.29639	0.179951	1.73071
0	1	2	3.70006	0.525064	0.262532	0.549676	0.492247	2.31356	1.4029	0.131266	0.213307	0.886045	2.37919	0.754779	2.05923	5.16859	1.15678	1.74748	5.74288	0.804004	0.886045	2.25613	0.533268	0.270736	0.492247	0.155878	0.837438	2.71556	13.2907	0.262532	0.0574288	0.910657	0.131266	0.902453	0.943474	0.352777	0.114858	1.97719
1	0	1	2.48229	0.282209	0.218856	0.535622	0.449231	3.52474	1.45712	0.115187	0.27645	0.771756	1.75661	0.702644	2.35558	4.31953	1.27282	2.20584	4.26194	0.892703	0.535622	1.78541	0.299487	0.357081	0.403156	0.138225	1.21212	2.86817	10.3381	0.0633531	0.0863906	2.06762	0.0691125	1.08276	1.31314	0.236134	0.218856	2.46501
1	0	1	2.38982	0.380199	0.372439	0.356921	0.349162	2.48293	1.38113	0.108628	0.263811	0.92334	2.17256	0.822471	2.33551	4.81068	1.45096	1.30354	4.73309	0.92334	0.667287	1.90099	0.434513	0.356921	0.465549	0.170701	1.4218	3.19677	11.7163	0.00775916	0.00775916	1.1018	0.100869	0.884544	0.380199	0.232775	0.18622	1.36561
1	0	1	2.55482	0.510964	0.345966	0.447094	0.415159	2.5974	1.25612	0.0851607	0.223547	0.85693	1.75644	0.761124	2.12902	3.72578	1.21886	2.08112	3.83223	0.883543	0.447094	1.54354	0.266127	0.489674	0.372578	0.159676	1.21519	2.86353	9.31446	0.164999	0.0319353	1.34128	0.0958058	0.910155	1.19757	0.180967	0.329998	2.20353
1	0	1	2.46939	0.369382	0.266776	0.629318	0.554073	3.12607	1.51857	0.0957658	0.259936	0.772967	1.88111	0.738765	2.13421	4.51467	1.19707	2.37362	4.65148	0.950817	0.718243	1.98372	0.383063	0.348861	0.478829	0.16417	1.17647	2.88665	11.0473	0.102606	0.0752445	1.6075	0.0342021	0.937137	1.42281	0.33518	0.184691	2.39414
1	0	1	2.50943	0.494816	0.300424	0.889491	0.665646	4.44746	1.65528	0.08836	0.235627	0.87771	1.82611	0.78935	2.86287	4.71254	1.78487	2.53299	4.62418	1.18402	0.801131	1.47267	0.35344	0.300424	0.382893	0.153157	1.27854	3.75825	11.1628	0.194392	0.223845	2.79218	0.08836	1.07799	1.34896	0.447691	0.147267	2.51532
1	0	1	2.23123	0.283066	0.266415	0.416274	0.388522	2.18682	1.37093	0.0999056	0.277516	0.799245	1.69285	0.738192	2.17572	4.32924	1.23217	1.99256	4.27374	0.910251	0.460676	1.44308	0.277516	0.283066	0.416274	0.155409	1.31148	2.88061	10.2958	0.0166509	0.0277516	0.815896	0.0610534	0.943553	1.08231	0.18316	0.127657	2.08692
1	0	1	2.11052	0.361011	0.326298	0.506804	0.499861	2.6937	1.34685	0.0902527	0.291586	0.610941	1.63149	0.583171	2.6451	5.2416	1.63149	2.58956	5.65815	1.13163	0.548459	1.80505	0.395723	0.569286	0.485976	0.19439	#VALUE!	3.34629	12.5312	0.0347126	0.00694252	1.34685	0.0277701	1.01361	1.45793	0.152735	0.374896	2.49931
1	0	1	.	.	.	.	.	.	.	.	.	.	.	.	.	.	.	.	.	.	.	.	.	.	.	.	.	.	.	.	.	.	.	.	.	.	.	.
1	0	1	2.73502	0.363348	0.270859	0.389773	0.356742	2.36507	1.19575	0.0858823	0.25104	0.852216	1.84977	0.733303	1.69122	4.29411	1.20896	2.18669	4.98778	0.951311	0.733303	1.81674	0.330316	0.39638	0.462443	0.132127	1.04784	2.89357	11.1317	0.0924886	0.0330316	1.16932	0.118914	0.482262	1.23538	0.402986	0.264253	1.83656
1	0	1	2.62066	0.450611	0.219376	0.539547	0.379462	2.82225	1.22139	0.0770781	0.426894	0.865647	1.68979	0.646271	1.71351	4.26894	1.03759	1.8558	4.62469	0.758923	0.895292	2.01589	0.385391	0.426894	0.415036	0.136369	1.37203	2.44278	10.5834	0.231234	0.160085	1.60085	0.219376	0.675916	1.09688	0.509902	0.290525	1.99217
1	0	2	2.20801	0.595726	0.22408	0.415369	0.393507	2.63431	1.21331	0.0765153	0.273269	0.699568	1.50298	0.65038	1.94021	3.60715	1.31169	2.22441	3.60715	1.13133	0.491884	1.22971	0.245942	0.333388	0.409903	0.1421	1.70787	3.0934	8.71728	0.371646	0.0218615	1.421	0.0491884	0.628518	1.09308	0.245942	0.191288	1.77078
1	0	2	2.27906	0.300903	0.239608	0.378915	0.351053	2.98117	1.31506	0.100301	0.217319	0.902708	1.78313	0.819124	2.01159	3.98417	1.34849	2.16204	4.4021	1.15903	0.713251	1.75527	0.445782	0.29533	0.473643	0.211746	1.133	3.32665	10.1694	0.061295	0.0278614	1.66611	0.0835841	0.6631	1.00301	0.267469	0.0835841	1.74969
1	0	2	2.38246	1.36865	0.31048	0.31048	0.31048	2.34444	1.17856	0.0887087	0.240781	0.741351	1.93258	0.703333	2.13534	4.37207	1.21024	1.60943	4.24534	0.944114	0.437207	1.83754	0.31048	0.367507	0.475225	0.145736	0.945626	2.85769	10.55	1.05817	0	1.16589	0.038018	0.925105	0.665315	0.126727	0.221772	1.62844
1	0	2	2.11473	0.756589	0.390698	0.384496	0.372093	2.31318	1.2031	0.0930233	0.210853	0.855814	2.07752	0.756589	1.83566	4.15504	1.2093	1.86047	4.46512	1.02946	0.893023	1.9845	0.545736	0.266667	0.434109	0.124031	1.30982	2.99535	10.6977	0.365891	0.0124031	1.11008	0.0992248	0.626357	0.831008	0.347287	0.142636	1.55659
1	0	2	2.27153	1.10064	0.234178	0.357122	0.32785	2.43545	1.32896	0.10538	0.245887	0.749371	1.78561	0.667408	2.17786	3.65904	1.34067	2.27153	4.0103	1.01282	0.556174	1.78561	0.310286	0.351267	0.38054	0.152216	1.54506	3.0209	9.45495	0.86646	0.0292723	1.10649	0.0819624	0.837188	1.25871	0.245887	0.199052	2.17786
1	0	2	2.46739	0.423466	0.293603	0.423466	0.383942	3.04895	1.28169	0.101632	0.265372	0.954209	1.83502	0.829993	2.61984	4.62989	1.51883	2.16814	4.37581	1.02761	0.621083	1.75032	0.417819	0.389588	0.564621	0.203264	1.6122	3.37643	10.8407	0.129863	0.0395235	1.76726	0.124217	1.10101	1.14053	0.203264	0.186325	2.36576
1	0	2	2.56758	2.60933	0.354869	2.03006	0.788018	4.63939	1.63866	0.0887173	0.224402	0.850642	1.9309	0.725394	2.07703	3.70525	1.21595	1.99875	3.86181	0.970671	0.66277	2.11356	0.380962	0.396618	0.365306	0.19309	0.758294	2.91201	9.49796	2.25446	1.24204	3.00073	0.125248	0.861079	1.02808	0.281808	0.203528	2.0144
1	0	2	2.4407	0.401054	0.389596	0.44116	0.355219	2.69279	1.16306	0.131775	0.234903	0.641687	1.7761	0.584393	1.90214	4.21107	1.18025	1.87923	4.29701	0.847943	0.630228	1.51828	0.372407	0.269279	0.286467	0.0916695	1.04987	2.61258	10.2842	0.0114587	0.0859402	1.52974	0.0572935	0.721898	1.03128	0.257821	0.17761	1.81047
1	0	2	2.68312	0.264014	0.257874	0.325413	0.325413	2.38841	1.1236	0.092098	0.245595	0.706085	1.62706	0.620126	1.98932	4.14441	1.19727	1.58409	3.80672	0.810462	0.644686	1.74986	0.356112	0.257874	0.368392	0.122797	1.49451	2.62786	9.57819	0.00613987	0	1.26481	0.0859581	0.792043	0.773623	0.288574	0.135077	1.65162
1	0	2	2.58436	0.80944	0.331578	0.507119	0.497367	2.22352	1.01911	0.0877706	0.258436	0.863078	1.60913	0.629023	2.36493	3.85216	1.39945	2.63312	3.80339	0.858202	0.482738	1.41408	0.292569	0.46811	0.414472	0.165789	1.38425	2.88668	9.26468	0.477862	0.00975229	1.20441	0.234055	0.965477	1.77492	0.19017	0.302321	2.97445
1	1	1	2.23602	0.355593	0.325458	0.403809	0.379701	2.22999	1.16321	0.066297	0.222999	0.795564	1.62729	0.717213	2.22999	4.15863	1.27772	1.98891	4.45998	0.928158	0.729267	1.83824	0.488187	0.36162	0.54243	0.174783	1.2093	2.9231	10.2459	0.030135	0.024108	1.06678	0.078351	0.952266	1.06075	0.24108	0.186837	2.09137
1	1	1	2.42677	0.318667	0.312538	0.422846	0.416718	2.24292	1.44626	0.0857948	0.318667	0.85182	1.83846	0.827307	2.45128	4.78	1.5872	1.85685	4.28974	1.06018	0.710871	1.83846	0.416718	0.288025	0.428974	0.159333	1.37592	3.47469	10.9082	0.0061282	0.0061282	0.796666	0.0245128	0.864076	0.796666	0.294154	0.128692	1.68526
1	1	1	2.49799	0.401904	0.31534	0.420454	0.395721	3.07302	1.83021	0.11748	0.302974	0.809992	1.7622	0.754344	1.71273	3.52439	1.20571	2.19502	5.00835	1.0264	0.575032	1.79311	0.370989	0.420454	0.494652	0.173128	1.07056	2.98646	10.2949	0.086564	0.0247326	1.24281	0.0556483	0.507018	1.16861	0.204044	0.247326	1.73128
1	1	1	1.90968	0.39317	0.314536	0.37632	0.331386	1.60076	1.15704	0.0449337	0.196585	0.696473	1.60076	0.640306	2.05572	3.98787	1.16828	2.06133	3.98787	0.893058	0.730173	1.62885	0.331386	0.258369	0.337003	0.123568	1.31387	2.70164	9.5765	0.078634	0.0449337	0.443721	0.0561672	0.887441	1.16828	0.398787	0.134801	2.11188
1	1	1	2.22321	0.373702	0.3547	0.46871	0.437041	2.60958	1.48214	0.082341	0.316696	0.772739	1.96352	0.734735	2.1282	4.56043	1.21611	2.10286	4.56043	0.924753	0.633392	1.52014	0.342032	0.430707	0.411705	0.171016	1.24402	2.8756	11.0844	0.0190018	0.0316696	1.12744	0.0380035	0.912085	1.17811	0.291361	0.259691	2.1282
1	1	1	2.25394	0.283158	0.254842	0.390758	0.373768	2.08404	1.12697	0.0622947	0.311474	0.775852	1.58568	0.656926	1.71027	3.85095	1.14962	2.13501	4.304	0.923094	0.464379	1.64232	0.288821	0.339789	0.453052	0.147242	1.43885	2.72964	9.74063	0.0283158	0.0169895	0.957073	0.118926	0.560652	1.21192	0.175558	0.192547	1.89149
1	1	1	2.31578	0.522308	0.302058	0.377572	0.371279	2.56749	1.35926	0.0818073	0.251715	0.761437	1.79347	0.704801	2.2088	4.78258	1.45365	1.91933	4.34208	1.0635	0.59153	1.66761	0.371279	0.45938	0.534894	0.188786	1.04019	3.22195	10.9181	0.22025	0.00629287	1.20823	0.0566358	0.755144	0.85583	0.22025	0.270593	1.66761
1	1	1	2.41701	0.309081	0.302899	0.445076	0.38326	2.65809	1.40323	0.0865426	0.253446	0.871608	1.97812	0.76652	2.07702	4.38895	1.30432	1.97812	4.51258	0.890153	0.581072	1.82358	0.451258	0.234901	0.370897	0.135996	1.30435	2.96099	10.8796	0.00618162	0.0618162	1.25487	0.105087	0.772702	1.08796	0.129814	0.0989059	1.96575
1	1	1	2.48385	1.20932	0.278618	0.385322	0.373466	2.88102	1.25674	0.112633	0.248977	0.972198	2.01553	0.901061	1.88511	3.73466	1.11447	2.16373	4.2089	0.960341	0.741004	1.89697	0.367538	0.480171	0.414962	0.160057	0.933333	2.97587	9.9591	0.930701	0.0118561	1.62428	0.0711364	0.770644	1.20339	0.373466	0.320114	2.04517
1	1	1	2.86177	0.297831	0.252509	0.414374	0.407899	2.87472	1.65102	0.0841696	0.220136	0.822273	1.91	0.802849	2.55746	5.43865	1.39851	1.78699	4.98543	0.951764	0.802849	1.81288	0.440272	0.330204	0.420848	0.135966	1.47959	3.15312	12.3341	0.0453221	0.00647459	1.2237	0.0194238	1.15895	0.835222	0.362577	0.194238	2.0136
1	1	2	2.32411	0.517747	0.327907	0.391187	0.379681	2.70954	1.39216	0.0862912	0.224357	0.75361	1.72582	0.678824	2.08825	3.94063	1.2541	1.82362	3.79681	0.949203	0.408445	1.38066	0.304896	0.368176	0.431456	0.16683	1.38614	2.88213	9.46327	0.189841	0.0115055	1.31738	0.0747857	0.834148	0.874418	0.103549	0.201346	1.78335
1	1	2	2.97417	0.793111	0.3569	0.36823	0.32291	2.75323	1.184	0.067981	0.226603	0.838432	1.6712	0.730795	2.27736	4.05053	1.17834	2.10741	3.99388	0.912078	0.549513	1.33129	0.300249	0.305914	0.396556	0.158622	0.904255	2.82121	9.71561	0.436211	0.0453206	1.56923	0.107637	1.09903	1.19533	0.249264	0.147292	2.40199
1	1	2	2.30783	1.28017	0.328851	0.358212	0.328851	2.53098	1.16859	0.0998297	0.246638	0.692936	1.79106	0.663574	2.01421	3.64085	1.13336	2.1023	3.84638	0.851489	0.534383	1.43872	0.287744	0.193787	0.322978	0.0998297	1.10236	2.64842	9.27829	0.951318	0.0293617	1.36238	0.0293617	0.88085	1.25081	0.246638	0.0939574	2.16102
1	1	2	2.44475	1.26453	0.283013	0.439574	0.38538	3.08906	1.29463	0.144517	0.19269	0.764738	1.5656	0.722587	2.02324	4.15487	1.25851	1.80647	3.8839	0.776781	0.409466	1.50539	0.234841	0.295056	0.361293	0.126453	1.33949	2.75787	9.60438	0.981514	0.054194	1.79442	0.0421509	0.764738	1.02969	0.174625	0.168604	1.83657
1	1	2	2.22466	0.704998	0.318554	0.381221	0.375999	2.90355	1.20111	0.135777	0.219333	0.767664	1.56666	0.66322	2.1881	3.83832	1.30555	1.64499	3.7861	0.851219	0.506554	1.67111	0.375999	0.328999	0.443887	0.151444	#VALUE!	2.81999	9.19108	0.386443	0.0052222	1.70244	0.104444	0.882553	0.793775	0.130555	0.177555	1.78077
1	1	2	.	.	.	.	.	.	.	.	.	.	.	.	.	.	.	.	.	.	.	.	.	.	.	.	.	.	.	.	.	.	.	.	.	.	.	.
1	1	2	2.25923	1.83065	0.306129	0.422458	0.373477	2.81638	1.25513	0.0979612	0.232658	0.820425	1.86739	0.771444	2.49189	4.50009	1.4388	2.12453	4.19396	0.930631	0.685728	1.83677	0.446948	0.257148	0.336742	0.128574	1.02784	3.14088	10.5614	1.52452	0.0489806	1.56126	0.0489806	1.05308	1.1939	0.23878	0.128574	2.29597
1	1	2	2.70874	1.75098	0.393678	0.423057	0.387802	2.88501	1.25742	0.0705094	0.276162	1.01651	2.17404	0.940126	2.46195	4.37746	1.44544	2.19167	4.8769	0.998884	1.02826	1.88025	0.48769	0.311417	0.411305	0.141019	1.22699	3.38445	11.4284	1.35731	0.0352547	1.62759	0.0763852	1.01651	1.19278	0.540572	0.170398	2.28568
1	1	2	2.23403	1.09358	0.343696	0.458262	0.374941	2.95787	1.29146	0.109358	0.234338	0.765505	1.79659	0.656147	2.2184	4.45243	1.19252	1.76535	4.2962	0.796751	0.703015	1.71848	0.416602	0.484299	0.468677	0.156226	#VALUE!	2.64542	10.5452	0.749883	0.0833203	1.66641	0.109358	1.02588	0.968599	0.286414	0.328074	2.10384
1	1	2	.	.	.	.	.	.	.	.	.	.	.	.	.	.	.	.	.	.	.	.	.	.	.	.	.	.	.	.	.	.	.	.	.	.	.	.
Floor trial
Day 11
medication	enzyme	block	liver	crop_full	crop_emp	provent_full	provent_emp	gizzard_full	gizzard_emp	spleen	panc	duo_full	duo_length	duo_emp	jej_full	jej_length	jej_emp	ileum_full	ileum_length	ileum_emp	caeca_full	caeca_length	caeca_emp	colon_full	colon_length	colon_emp	Full_length	SI_emp	SI_lgth	Crop cont.	Provent cont.	Gizzard cont.	Duo cont.	Jej cont.	Ileum cont.	Caeca cont.	Colon cont.	SI cont.
0	0	1	3.76539	1.57661	0.701094	0.974692	0.872093	5.01026	2.43502	0.0991792	0.430917	2.1067	6.66895	1.9699	4.67168	19.4938	2.81464	3.62859	19.4938	1.98016	1.03625	5.30096	0.776334	0.526676	1.88098	0.348837	52.8386	6.76471	45.6566	37.1613	88.129	367.742	53.0968	68.4516	367.742	37.3548	19.5484	1.24565
0	0	1	4.19694	1.5416	0.516129	1.45671	1.04244	4.55688	2.11205	0.108659	0.536503	2.39728	7.47029	2.17997	4.9236	18.3362	3.21902	3.27334	14.4312	1.75212	0.716469	4.9236	0.539898	0.397284	1.35823	0.234295	46.5195	7.1511	40.2377	44.2759	100	372.414	65.3793	66.4828	293.103	35.5862	14.5517	1.16914
0	0	2	4.44956	2.37168	0.442478	1.07611	0.860177	5.5469	2.55575	0.113274	0.718584	2.36106	7.9646	2.02832	4.62655	15.9292	2.69735	3.78407	14.8673	1.9469	0.750442	5.66372	0.60885	0.453097	1.76991	0.233628	46.1947	6.67257	38.7611	35.8125	81.6875	281.25	47.625	66.8125	262.5	34.375	13.25	1.45101
0	0	2	3.95896	1.34882	0.340978	0.85697	0.77248	5.99276	2.98733	0.16898	0.549185	2.04587	6.78938	1.89197	5.94146	19.1611	3.32529	3.87749	17.6524	2.29632	1.207	6.035	0.74834	0.697043	1.50875	0.298733	51.1467	7.51358	43.6029	31.35	98.45	317.5	55.1	64.25	292.5	38.05	20	1.31299
0	0	3	4.63515	1.61802	0.447335	0.891497	0.958122	5.13325	2.75381	0.117386	0.517132	2.24302	7.29695	1.97335	4.41942	16.3388	3.02982	3.82297	13.6421	2.14784	0.96764	5.86929	0.647208	0.336294	0.951777	0.225254	44.099	7.15102	37.2779	33.6216	.	278.378	51.6216	65.1351	232.432	36.5946	16.4865	1.05787
0	0	3	4.48312	2.36686	0.515141	1.2078	0.998956	5.16881	2.76018	0.170553	0.689175	2.7567	7.6575	2.14758	4.45527	18.0995	3.32057	4.05848	16.3592	2.20327	0.943265	5.22102	0.842325	0.250609	1.21824	0.250609	48.5555	7.67142	42.1163	41.1333	85.3333	346.667	63.6	77.7333	313.333	42.2	18.0667	1.25271
0	0	4	3.29514	2.00991	0.637968	0.709198	0.622484	5.04491	2.66956	0.117683	0.514091	1.74667	6.81325	1.53918	4.75689	17.0331	2.66336	4.12821	16.1041	1.84268	0.631775	5.41963	0.563642	0.46454	1.39362	0.257046	46.7637	6.04522	39.9504	28.4	87.7714	314.286	49.1429	76.1714	297.143	34	11.6571	1.42043
0	0	4	3.89687	3.08094	0.881201	0.868146	0.763708	5.87467	2.88185	0.146867	0.66906	2.16057	6.6906	1.80809	5.04243	17.624	2.82311	4.07963	15.3394	2.02023	0.734334	5.5483	0.496084	0.512402	1.46867	0.26436	46.671	6.65144	39.654	32.5882	90.8824	317.647	50.8824	73.5294	276.471	36.4118	13.2353	1.51149
0	0	5	3.99345	1.78396	0.396072	0.746318	0.674304	5.11948	2.60556	0.124386	0.579378	1.89198	7.20131	1.82979	5.41735	16.2029	3.45336	3.97709	15.3846	2.12439	1.13912	6.05565	0.736498	0.504092	1.473	0.301146	46.3175	7.40753	38.7889	30.2162	89.4595	267.568	57.027	65.6757	254.054	35.0811	18.8108	1.26968
0	0	5	3.72322	2.82897	0.612037	1.04726	0.880653	6.93982	2.90037	0.16661	0.49643	2.46515	8.16049	2.21693	4.54947	18.5311	3.09419	4.56987	15.4709	2.69976	1.09827	5.78035	0.901054	0.380823	1.36008	0.231214	49.303	8.01088	42.1625	38.3529	78.7059	320.588	53.5294	79.0588	267.647	46.7059	19	1.2151
0	0	6	4.1767	0.916302	0.396608	0.899891	0.749453	5.27626	2.63129	0.142232	0.549781	2.11433	6.97484	1.97484	4.25328	16.2746	2.46444	4.07002	13.2659	1.88457	0.897155	4.64989	0.571663	0.336433	0.95733	0.196937	42.1225	6.32385	36.5153	42.4706	91.4706	350	53	87.5294	285.294	40.5294	19.2941	1.12521
0	0	6	3.99654	2.5692	0.400807	1.04095	0.746828	4.98847	2.2895	0.0720877	0.5594	1.61188	6.92042	1.48501	4.63379	16.0035	2.79988	4.34256	15.8593	2.45675	0.717993	4.32526	0.481546	0.446943	1.29758	0.224913	44.406	6.74164	38.7832	34.3333	107.133	370	64.7333	100.4	366.667	56.8	16.6	1.10917
0	1	1	4.877	3.54859	0.50738	0.919434	0.817958	6.43604	2.73678	0.098401	0.408979	2.3278	7.38007	2.2048	4.51415	16.6052	2.93358	2.9305	16.4514	1.88499	1.40221	5.84256	0.765683	0.378229	1.53752	0.233702	47.8167	7.02337	40.4367	37.7368	77.2632	284.211	50.2105	50.1579	281.579	32.2632	24	0.84535
0	1	1	5.14484	2.45944	0.466396	0.811124	0.753187	5.35921	2.78679	0.107184	0.559096	1.35284	6.51796	1.2949	3.74276	13.3256	2.32619	3.03592	13.0359	1.61066	0.71263	4.92468	0.451912	0.350521	1.44844	0.214368	39.2526	5.23175	32.8795	26.2941	76	270.588	47.2353	61.6471	264.706	32.7059	14.4706	0.840026
0	1	2	4.59549	0.989474	0.381955	1.48872	0.935338	5.3594	2.5203	0.102256	0.568421	2.10226	6.46617	1.60602	4.67669	14.5865	2.49624	3.52782	12.6316	1.79549	0.914286	4.66165	0.526316	0.255639	1.20301	0.201504	39.5489	5.89774	33.6842	34.4516	100.323	312.903	53.5484	75.6774	270.968	38.5161	19.6129	1.32602
0	1	2	4.91705	2.47441	0.462407	1.12954	0.787151	6.65725	2.8521	0.0741264	0.585951	2.20261	9.88352	2.11437	4.02753	19.0611	3.04977	2.88034	18.3551	1.68726	1.14366	7.05965	0.600071	0.285916	1.9414	0.215319	56.3007	6.85139	47.2997	29.95	57.05	270	43.2	40.8	260	23.9	16.2	0.797419
0	1	3	3.97156	2.10742	0.442338	0.909953	0.770932	4.00632	2.12322	0.116904	0.515008	1.5545	6.31912	1.49447	4.34123	16.1137	2.8752	3.34597	15.3239	1.82622	0.8594	5.05529	0.619273	0.271722	1.26382	0.170616	44.0758	6.19589	37.7567	29.5625	85.875	318.75	56.875	66.1875	303.125	36.125	17	0.962342
0	1	3	4.76176	1.76891	0.32162	0.786182	0.756403	4.45503	2.58189	0.083383	0.491364	2.10542	7.14711	1.91781	3.25491	15.7832	2.69506	3.08219	14.2942	2.11435	0.681954	4.31805	0.661108	0.354378	1.34008	0.232281	42.8827	6.72722	37.2245	44.4138	75.3793	365.517	62.4138	71.3793	331.034	48.9655	15.7931	0.510812
0	1	4	4.64286	1.52	0.648571	0.991429	0.762857	5.86	2.78857	0.114286	0.471429	2.03714	7	1.88286	4.25714	15.4286	1.80286	2.95143	15.1429	2.82857	1.29714	6	0.697143	0.385714	1.28571	0.271429	44.8571	6.51429	37.5714	31.381	70.9524	257.143	30.0476	49.1905	252.381	47.1429	21.619	0.780408
0	1	4	4.9935	2.97789	0.802991	0.737971	0.646944	4.91222	2.76333	0.156047	0.471391	1.8238	6.50195	1.6645	4.31079	14.7919	2.61704	3.30949	14.4668	1.80754	0.884265	5.85176	0.542913	0.33485	1.30039	0.227568	42.9129	6.08908	35.7607	28.4444	73.6667	252.778	44.7222	56.5556	247.222	30.8889	15.1111	1.0907
0	1	5	4.72743	3.7208	0.487453	0.856648	0.819152	4.52264	2.73147	0.0721085	0.559562	1.86905	6.05711	1.79406	3.95443	13.1237	2.79781	3.68042	15.4312	1.81425	0.859533	5.04759	0.617248	0.441304	1.44217	0.271128	41.1018	6.40611	34.6121	35.5429	78.3429	260	55.4286	72.9143	305.714	35.9429	17.0286	0.893504
0	1	5	5.22336	1.51244	0.373325	0.970006	0.832802	5.66369	2.44097	0.162731	0.462668	1.76452	6.22208	1.65922	3.8545	15.3159	2.69304	3.17805	15.7945	1.7709	0.564773	4.30759	0.43395	0.338226	1.27632	0.207403	42.9164	6.12317	37.3325	38.5185	89.4815	355.556	62.5185	73.7778	366.667	41.1111	13.1111	0.853191
0	1	6	4.56635	1.98085	0.470588	0.80985	0.735978	4.99042	2.60465	0.109439	0.443228	1.77291	6.01915	1.61423	4.06019	13.6799	2.61012	3.05062	13.4063	1.55951	1.0725	4.51436	0.662107	0.276334	0.820793	0.183311	38.4405	5.78386	33.1053	35.7576	89.9394	303.03	57.8182	67.5758	296.97	34.5455	23.7576	0.848116
0	1	6	4.41158	1.88424	0.424437	0.96463	0.794212	4.66881	2.44695	0.122186	0.469453	2.11576	7.23473	1.96463	4.01608	14.1479	2.61415	3.4791	15.2733	1.8746	0.948553	5.30547	0.588424	0.430868	1.44695	0.231511	43.4084	6.45338	36.6559	37.0303	75.697	266.667	49.2727	65.5758	287.879	35.3333	17.8788	1.01529
1	0	1	4.76451	0.531753	0.47402	1.20328	0.914616	7.30781	3.08113	0.167122	0.504406	1.9447	6.07718	1.61653	4.70374	16.1045	2.64661	3.86205	15.3449	1.92343	0.966272	5.46946	0.577332	0.407171	1.36737	0.288666	44.3634	6.18657	37.5266	29.5556	86	294.444	48.3889	70.6111	280.556	35.1667	17.6667	1.31386
1	0	1	3.8232	3.18975	0.472973	2.13119	1.06137	7.04955	2.66047	0.109797	0.425113	1.48649	5.91216	1.49212	4.27365	14.0766	2.04955	3.28266	13.232	1.54279	0.464527	5.06757	0.365991	0.425113	1.68919	0.197072	39.9775	5.08446	33.2207	29.4444	84.3333	277.778	40.4444	64.7778	261.111	30.4444	9.16667	1.1144
1	0	2	3.62705	1.95697	0.332992	1.03996	0.773566	6.28074	2.6665	0.197234	0.560963	1.3832	15.4969	1.31148	4.82582	15.8811	2.5333	4.45184	4.8668	1.93904	1.02203	1.53689	0.586578	0.681352	1.53689	0.281762	39.3186	5.78381	36.2449	85.3333	314	1033.33	164.833	289.667	316.667	126.167	66.5	1.24924
1	0	2	4.28571	2.88076	0.466352	1.09799	0.823495	4.46576	2.30519	0.112161	0.48111	1.58205	7.08383	1.41972	4.14109	14.1677	2.27273	3.32054	12.987	1.5673	0.855962	5.31287	0.696576	0.693625	1.77096	0.318772	41.3223	5.25974	34.2385	26.7222	77.9444	266.667	42.7778	62.5	244.444	29.5	16.1111	1.11687
1	0	3	4.81948	1.70165	0.265883	1.00756	0.764064	4.78869	2.76238	0.145536	0.534565	1.70165	6.15729	1.47215	4.17576	14.8335	2.35097	3.31654	12.5945	1.73804	0.775259	4.75791	0.579345	0.6829	1.39938	0.265883	39.7425	5.56115	33.5852	30.9412	87.7647	311.765	49.4118	69.7059	264.706	36.5294	16.2941	1.01674
1	0	3	4.20822	0.674193	0.50486	1.40796	0.94387	6.72938	2.96645	0.137974	0.573848	1.97241	6.58514	1.77485	4.54688	19.4418	3.07306	4.35246	16.9332	2.07275	0.627156	5.33082	0.533082	0.391972	1.56789	0.310442	49.8589	6.92066	42.9602	33.2941	85.2941	364.706	57.6471	81.6471	317.647	38.8824	11.7647	1.23897
1	0	4	4.09342	0.768732	0.619526	0.924424	0.83036	6.25365	3.37334	0.110282	0.509244	1.81966	6.64937	1.7191	4.20045	14.7584	2.30944	3.28252	13.9475	1.82939	0.729809	4.70321	0.45086	0.515731	1.45962	0.220564	41.518	5.85793	35.3552	36.5517	89.3103	313.793	49.1034	69.7931	296.552	38.8966	15.5172	1.11732
1	0	4	4.17435	0.761678	0.648616	0.987801	0.776555	5.93276	2.68075	0.104136	0.493901	1.80006	6.54567	1.60071	4.22493	17.5543	2.47843	3.73996	16.9592	1.89229	0.609938	5.50431	0.431419	0.309432	1.33889	0.208271	47.9024	5.97144	41.0592	29.0811	76.7568	318.919	45.027	67.9459	308.108	34.3784	11.0811	1.12869
1	0	5	3.90058	1.47028	0.447133	2.08311	1.17833	6.70963	2.5697	0.102578	0.489216	1.37559	5.78643	1.29406	3.39821	13.8085	2.18043	2.90373	13.8085	1.4545	0.589164	3.81378	0.476065	0.349816	1.05208	0.210416	38.2693	4.92898	33.4035	33.931	89.1034	362.069	57.1724	76.1379	362.069	38.1379	15.4483	0.722923
1	0	5	4.13793	1.45056	0.45882	0.974637	0.738102	7.34112	2.81562	0.142491	0.538615	1.5902	6.55457	1.32516	3.776	16.5289	2.35965	3.71616	14.9615	2.08606	0.701054	4.5597	0.501567	0.512967	1.13993	0.230835	43.7447	5.77087	38.045	29.0625	82.8125	362.5	51.75	81.5	328.125	45.75	15.375	0.943712
1	0	6	4.23456	0.78484	0.373023	0.990749	0.829603	5.62519	2.37541	0.149209	0.507311	1.73083	5.96837	1.61146	4.07043	14.6225	2.3396	2.95136	13.7272	1.45628	0.707252	4.9239	0.423754	0.325276	1.04446	0.16413	40.2865	5.40734	34.3181	32.7273	82.6667	296.97	47.5152	59.9394	278.788	29.5758	14.3636	0.99829
1	0	6	4.2685	1.54905	0.430293	1.05565	0.760184	4.79059	2.0109	0.0573723	0.438898	1.72978	6.74125	1.53184	4.19392	13.6259	2.21457	2.8887	13.3391	1.42283	0.757315	4.44636	0.410212	0.651176	1.43431	0.26965	39.5869	5.16925	33.7063	34.4516	94.3226	306.452	49.8065	64.9677	300	32	17.0323	1.04508
1	1	1	3.76249	1.47854	0.526161	1.17578	0.767196	4.73251	2.48383	0.10582	0.499706	2.02528	6.31981	1.76661	4.51793	14.2563	2.83363	3.31276	14.1093	1.76661	0.920047	4.55614	0.646678	0.664315	1.46972	0.261611	40.7113	6.36684	34.6855	38.7742	99.1613	312.903	62.1935	72.7097	309.677	38.7742	20.1935	1.02561
1	1	1	4.21857	2.87486	0.484429	0.775663	0.71511	4.23587	2.50577	0.141292	0.519031	1.69839	6.63206	1.52537	4.16955	16.1476	2.55479	3.52941	16.7243	1.76471	0.865052	5.76701	0.703576	0.400807	1.29758	0.285467	46.5686	5.84487	39.504	26.45	72.3	280	44.3	61.2	290	30.6	15	1.02436
1	1	2	4.42284	2.36111	0.410494	1.09877	0.802469	5.67593	3.07716	0.111111	0.589506	1.96914	7.09877	1.89815	4.29012	15.5864	2.65432	2.96605	13.7346	1.66358	0.743827	5.8642	0.564815	0.558642	1.69753	0.305556	43.9815	6.21605	36.4198	32.3684	73.1579	265.789	45.2632	50.5789	234.211	28.3684	12.6842	0.928784
1	1	2	5.46885	1.34754	0.511475	1.18689	0.957377	4.93443	2.49836	0.154098	0.6	2.67869	7.54098	2.36721	5.30492	16.0656	3.20328	3.97049	14.0984	1.95082	0.577049	5.57377	0.478689	0.403279	1.63934	0.285246	44.918	7.52131	37.7049	42.4706	95.1765	288.235	57.4706	71.2353	252.941	35	10.3529	1.45337
1	1	3	5.36631	2.85535	0.50407	0.926738	0.7201	3.84471	2.10708	0.10958	0.660614	1.73763	6.26174	1.6531	4.1985	14.8716	2.77395	3.10582	13.4627	1.92549	0.591735	4.69631	0.513463	0.372574	1.40889	0.234815	40.7013	6.35254	34.5961	35.2	89.4	316.667	59.0667	66.1333	286.667	41	12.6	0.842022
1	1	3	5.24734	1.866	0.350657	1.04571	0.820288	6.84721	2.96807	0.140889	0.500939	2.08203	6.73137	1.95053	4.55229	18.4721	3.40326	4.06074	18.159	2.22292	1.3588	6.26174	1.10207	0.381966	1.56544	0.278647	51.1897	7.57671	43.3626	31.15	72.7	295	54.35	64.85	290	35.5	21.7	0.976314
1	1	4	4.16905	1.6697	0.746424	1.48765	1.04031	6.96749	3.14434	0.0988296	0.43433	1.73732	5.46164	1.64629	4.38492	14.5644	2.54616	2.69961	13.0039	1.55787	0.806242	4.42133	0.540962	0.327698	1.30039	0.210663	38.7516	5.75033	33.0299	37.2353	99.1765	329.412	57.5882	61.0588	294.118	35.2353	18.2353	0.798835
1	1	4	4.02751	1.3425	0.509962	0.946395	0.763757	5.40797	2.40275	0.163662	0.365275	1.67932	5.45541	1.49905	4.55645	13.7571	2.49526	3.75712	13.0455	1.89991	1.33302	4.74383	0.709203	0.44592	1.18596	0.239564	38.1879	5.89421	32.2581	31.6	96.05	290	52.6	79.2	275	40.05	28.1	0.972171
1	1	5	4.50835	1.63265	0.400212	0.630798	0.585741	4.74424	2.44368	0.0848131	0.355155	1.63795	5.43334	1.57169	3.75563	12.987	2.37477	3.76623	12.8545	1.86854	0.824278	4.63822	0.58044	0.38431	1.06016	0.185529	36.9732	5.815	31.2748	33.8857	80.9714	280	51.2	81.2	277.143	40.2857	17.7714	0.886514
1	1	5	3.99609	1.40101	0.369128	0.763423	0.710291	4.63926	2.44687	0.10906	0.45302	1.57438	5.59284	1.44016	3.81711	13.9821	2.46085	2.88031	13.4228	1.58277	0.973154	4.75391	0.548098	0.430649	1.25839	0.254474	39.0101	5.48378	32.9978	30.2941	80.2941	294.118	51.7647	60.5882	282.353	33.2941	20.4706	0.779651
1	1	6	4.52393	1.31365	0.537169	0.832485	0.730652	4.65122	2.10285	0.119654	0.455703	1.57077	5.60081	1.44094	4.06823	12.8564	2.44399	2.99898	11.5835	1.4944	0.644094	4.07332	0.488798	0.190937	1.01833	0.168024	35.1324	5.37933	30.0407	35.375	99.875	315.625	60	73.625	284.375	36.6875	15.8125	0.829597
1	1	6	4.05054	1.05005	0.441609	0.674681	0.588813	4.90186	2.3209	0.0932287	0.46369	1.54073	5.15211	1.45731	3.71443	12.1443	2.316	2.895	10.7949	1.65604	0.816977	4.53876	0.603533	0.505397	1.10402	0.233072	33.7341	5.42934	28.0913	32.1081	81.8378	267.568	51.027	63.7838	237.838	36.4865	18	0.667518
Day 33
medication	enzyme	block	Liver wt	Crop full	Crop emp	Provent full	Provent emp	Gizzard full	Gizzard emp	Spleen	Panc	Duo full	Duo length	Duo emp	Jej full	Jej length	Jej emp	Ileum full	Ileum length	Ileum emp	Ceca full	Ceca length	Ceca emp	Colon full	Colon length	Colon emp	Full length	SI_emp	SI_lgth	Crop cont.	Provent cont.	Gizzard cont.	Duo cont.	Jej cont.	Ileum cont.	Caeca cont.	Colon cont.	SI cont.
0	0	1	3.43546	1.60365	0.293351	0.606258	0.391134	2.11213	1.19948	0.189048	0.325945	1.26467	2.08605	0.997392	3.08344	4.88918	1.68188	2.8292	4.7914	1.12125	0.508475	1.62973	0.273794	0.404172	0.488918	0.202086	13.8853	3.80052	11.7666	1.3103	0.215124	0.912647	0.267275	1.40156	1.70795	0.234681	0.202086	3.37679
0	0	1	3.27352	1.74351	0.360901	0.401566	0.37615	3.05495	1.31144	0.132161	0.264322	0.879378	1.8045	0.818381	2.83129	4.37147	1.68251	2.81096	4.26981	1.15895	0.396482	1.42327	0.274488	0.304987	0.381233	0.14741	12.2503	3.65984	10.4458	1.38261	0.0254155	1.74351	0.0609973	1.14878	1.65201	0.121995	0.157576	2.86179
0	0	2	3.21884	2.51674	0.324044	0.394254	0.356448	1.90106	0.972132	0.102614	0.313243	1.16116	1.78224	0.982934	3.40786	4.37459	1.90646	3.54828	4.80665	1.30698	0.648088	1.72824	0.345647	0.545474	0.378051	0.140419	13.0698	4.19637	10.9635	2.1927	0.0378051	0.928926	0.178224	1.5014	2.2413	0.302441	0.405055	3.92093
0	0	2	3.11269	3.41357	0.251641	0.579869	0.415755	2.80635	1.17068	0.11488	0.246171	1.19256	1.75055	0.940919	3.41904	5.14223	1.67396	2.77352	5.14223	1.22538	0.787746	1.96937	0.328228	0.4814	0.464989	0.158643	14.4694	3.84026	12.035	3.16193	0.164114	1.63567	0.251641	1.74508	1.54814	0.459519	0.322757	3.54486
0	0	3	3.28525	2.96907	0.370517	0.469321	0.370517	1.73896	0.953463	0.133386	0.266772	0.87442	1.43266	0.800316	3.967	5.28604	1.89211	1.63027	2.69242	0.67187	0.410039	1.53147	0.276653	0.276653	0.395218	0.148207	11.3378	3.36429	9.41113	2.59856	0.0988045	0.785496	0.0741033	2.07489	0.958403	0.133386	0.128446	3.1074
0	0	3	2.91762	2.01373	0.297483	0.90389	0.577803	4.17048	1.60183	0.131579	0.308924	1.03547	2.24256	0.966819	3.61556	5.83524	2.03089	3.09497	5.83524	1.27002	0.566362	2.13959	0.400458	0.55492	0.549199	0.200229	16.6018	4.26773	13.913	1.71625	0.326087	2.56865	0.0686499	1.58467	1.82494	0.165904	0.354691	3.47826
0	0	4	3.17452	1.4552	0.305541	0.875194	0.517866	2.36665	1.00984	0.103573	0.290005	0.906266	1.60539	0.844122	2.90523	4.29829	1.67271	3.02952	4.71258	1.09788	0.403936	1.29467	0.300363	0.435008	0.440186	0.170896	12.3511	3.61471	10.6163	1.14966	0.357328	1.35681	0.062144	1.23252	1.93164	0.103573	0.264112	3.22631
0	0	4	3.06049	0.403725	0.280003	0.403725	0.410236	2.75444	1.27629	0.11721	0.260468	1.2242	2.42235	1.06141	2.48095	4.18702	1.38699	1.77118	4.31074	1.10048	0.696751	2.507	0.468842	0.46233	0.507912	0.227909	13.935	3.54887	10.9201	0.123722	.	1.47815	0.162792	1.09396	0.670704	0.227909	0.234421	1.92746
0	0	5	3.0955	2.66424	0.335426	0.392927	0.364177	3.19134	1.4615	0.143754	0.297091	0.915233	1.67713	0.848148	2.68341	3.88136	1.62921	2.24256	3.78552	1.02065	0.503139	1.24587	0.388136	0.364177	0.383344	0.18688	10.9732	3.49801	9.344	2.32881	0.0287508	1.72984	0.0670852	1.0542	1.22191	0.115003	0.177296	2.34319
0	0	5	3.50564	1.98719	0.330098	0.508351	0.40272	2.0268	1.15534	0.105631	0.204661	0.825246	2.0202	0.73942	2.14564	5.0373	1.6901	1.58447	4.44973	1.20816	0.534759	1.93438	0.330098	0.270681	0.508351	0.211263	13.95	3.63768	11.5072	1.65709	0.105631	0.87146	0.0858256	0.455536	0.376312	0.204661	0.0594177	0.917673
0	0	6	2.89021	1.8635	0.290801	0.433234	0.356083	1.51335	0.979228	0.0712166	0.249258	0.824926	1.69139	0.759644	2.88427	4.00593	1.45994	2.78932	4.45104	1.15727	0.908012	1.86944	0.391691	0.261128	0.356083	0.142433	12.3739	3.37685	10.1484	1.5727	0.0771513	0.534125	0.0652819	1.42433	1.63205	0.51632	0.118694	3.12166
0	0	6	2.98521	2.15547	0.333751	0.458907	0.310573	1.72438	0.903908	0.115886	0.217865	0.880731	1.39063	0.750939	3.02693	3.98646	1.57604	2.92032	4.12553	1.15422	0.890001	1.66875	0.458907	0.542345	0.417188	0.176146	11.5886	3.4812	9.50262	1.82172	0.148334	0.82047	0.129792	1.45089	1.7661	0.431094	0.366198	3.34678
0	0	7	2.78899	0.756506	0.332863	0.378253	0.292516	1.39197	0.817026	0.141214	0.247125	0.912851	1.66431	0.746419	2.3603	3.25298	1.21041	2.31995	3.75731	0.85233	0.701029	1.43736	0.347993	0.267299	0.302602	0.141214	10.4146	2.80916	8.6746	0.423643	0.0857373	0.574945	0.166431	1.14989	1.46762	0.353036	0.126084	2.78394
0	0	7	3.18371	2.26867	0.276138	0.373599	0.308625	1.7218	0.839244	0.124533	0.232823	1.08831	1.67849	0.974606	3.04835	4.4128	1.9817	2.7668	4.08793	1.13163	0.703882	1.5702	0.4115	0.736369	0.487303	0.216579	12.2367	4.08793	10.1792	1.99253	0.0649737	0.88256	0.113704	1.06665	1.63517	0.292382	0.51979	2.81553
0	0	8	3.06171	0.412153	0.282619	0.44748	0.400377	2.29039	1.21291	0.141309	0.276731	0.841969	2.0902	0.765426	2.44936	4.68088	1.30711	2.14319	4.65144	1.07748	1.0716	2.0902	0.55935	0.253179	0.441592	0.194301	13.9543	3.15002	11.4225	0.129534	0.0471032	1.07748	0.0765426	1.14225	1.06571	0.512247	0.0588789	2.2845
0	0	8	3.3221	0.912153	0.279865	0.295413	0.253952	1.93314	1.07282	0.155481	0.264317	0.839596	1.65846	0.710029	3.06815	4.97538	1.53408	3.2029	4.92356	1.04172	0.69448	1.45115	0.342058	0.450894	0.362788	0.139933	13.3713	3.28583	11.5574	0.632288	0.0414615	0.860327	0.129567	1.53408	2.16118	0.352423	0.310961	3.82483
0	0	9	3.44878	1.61298	0.251877	0.416566	0.387503	2.3783	1.10438	0.10172	0.271252	1.30782	1.74376	1.15767	3.27924	4.31097	1.72439	3.36159	4.94066	1.50157	0.508598	1.4047	0.372972	0.372972	0.290627	0.169533	12.6907	4.38363	10.9954	1.3611	0.0290627	1.27392	0.150157	1.55486	1.86001	0.135626	0.203439	3.56503
0	0	9	3.0922	2.3773	0.238298	0.431206	0.363121	2.3773	1.08369	0.119149	0.289362	0.902128	1.64539	0.851064	2.48511	3.80142	1.55461	2.30922	3.74468	1.20851	0.493617	1.53191	0.363121	0.198582	0.283688	0.130496	11.0071	3.61418	9.19149	2.13901	0.0680851	1.29362	0.0510638	0.930496	1.10071	0.130496	0.0680851	2.08227
0	1	1	3.12459	1.31839	0.217535	0.441661	0.375742	2.27423	1.12722	0.158207	0.296638	0.870138	1.81279	0.823995	2.57086	4.31773	1.53593	1.92485	4.28477	0.995386	0.718523	1.77983	0.428477	0.243902	0.329598	0.118655	12.5247	3.35531	10.4153	1.10086	0.0659196	1.147	0.0461437	1.03494	0.929466	0.290046	0.125247	2.01055
0	1	1	2.75667	1.79232	0.375024	0.428599	0.384765	3.1804	1.44165	0.0779271	0.248393	0.891292	1.60725	0.818235	1.87512	3.79895	1.48062	2.12838	4.04247	1.05202	0.526008	1.29067	0.336061	0.375024	0.43834	0.185077	11.1777	3.35087	9.44867	1.4173	0.043834	1.73875	0.0730567	0.394506	1.07637	0.189947	0.189947	1.54393
0	1	2	3.25091	2.88318	0.314432	0.442336	0.378384	2.27563	1.22042	0.0959284	0.266468	1.0712	1.57749	0.964613	2.85653	4.15157	1.75869	2.95779	4.73247	1.1991	0.490301	1.4336	0.362396	0.277126	0.500959	0.16521	12.3961	3.9224	10.4615	2.56875	0.0639522	1.05521	0.106587	1.09785	1.75869	0.127904	0.111916	2.96312
0	1	2	2.89448	1.3215	0.285996	0.438856	0.414201	2.61834	1.20316	0.138067	0.25641	1.02071	1.38067	0.907298	2.95365	4.14201	1.75542	2.46055	3.87081	1.08974	0.428994	1.38067	0.295858	0.147929	0.345168	0.108481	11.1193	3.75247	9.39349	1.0355	0.0246548	1.41519	0.113412	1.19822	1.37081	0.133136	0.0394477	2.68245
0	1	3	3.0629	2.44067	0.25082	0.414818	0.434112	2.54196	1.30233	0.130233	0.289408	1.0274	1.78468	0.974339	2.70114	3.95524	1.69303	1.99209	4.00347	1.01293	0.675285	1.49527	0.385877	0.37623	0.337642	0.154351	11.5763	3.6803	9.74339	2.18985	.	1.23963	0.0530581	1.0081	0.979163	0.289408	0.221879	2.04032
0	1	3	2.71462	2.01628	0.246784	0.43581	0.420058	2.45209	1.29168	0.094513	0.262536	0.908375	1.65923	0.834865	1.97952	3.70701	1.41769	1.65923	3.69651	1.00289	0.687845	1.75899	0.467314	0.519821	0.498819	0.199527	11.3206	3.25545	9.06275	1.76949	0.0157522	1.16041	0.0735101	0.561827	0.65634	0.22053	0.320294	1.29168
0	1	4	2.79253	1.51079	0.326527	0.458112	0.41425	2.68044	1.1599	0.102344	0.24855	0.89673	1.53516	0.823627	2.09075	3.80135	1.42307	1.38896	3.314	0.804133	0.735903	1.51079	0.39963	0.214435	0.389883	0.160827	10.5512	3.05083	8.65052	1.18427	0.0438618	1.52054	0.073103	0.667674	0.584824	0.336274	0.0536089	1.3256
0	1	4	2.91764	2.31753	0.307377	0.502537	0.414715	3.26893	1.1612	0.131733	0.307377	1.01483	1.42467	0.892857	2.09309	3.72268	1.58568	1.68813	3.91784	1.09778	0.87822	1.61007	0.380562	0.346409	0.361046	0.165886	11.0363	3.57631	9.06518	2.01015	0.087822	2.10773	0.121975	0.507416	0.590359	0.497658	0.180523	1.21975
0	1	5	3.01324	2.46538	0.304368	0.431188	0.370314	1.99868	1.06529	0.12682	0.294222	0.963831	1.57257	0.862375	2.97773	3.95678	1.56242	2.34363	4.10896	1.045	0.887739	1.72475	0.410896	0.228276	0.355096	0.142038	11.7182	3.46979	9.63831	2.16101	0.0608735	0.933394	0.101456	1.41531	1.29864	0.476843	0.0862375	2.8154
0	1	5	2.83078	2.05787	0.289841	0.487899	0.391285	2.425	1.10623	0.144921	0.227042	0.961306	1.64726	0.893677	2.53128	3.73895	1.61828	1.97575	3.97082	0.99029	0.739095	1.826	0.367132	0.28501	0.386455	0.14009	11.5695	3.50225	9.35704	1.76803	0.0966137	1.31878	0.0676296	0.912999	0.98546	0.371963	0.144921	1.96609
0	1	6	2.82507	1.49979	0.254681	0.410319	0.349007	2.20723	1.21681	0.08961	0.212234	0.872518	1.65071	0.825355	1.93369	3.46649	1.25926	1.41489	3.34858	0.881951	0.910249	1.36773	0.382021	0.311277	0.282979	0.150922	10.1165	2.96656	8.46578	1.24511	0.0613121	0.990426	0.0471631	0.674433	0.532943	0.528227	0.160355	1.25454
0	1	6	2.50377	0.536205	0.30577	0.323496	0.319064	2.48161	1.33387	0.128512	0.261455	0.935035	1.59532	0.740051	2.00301	3.30143	1.29398	1.83905	3.27927	0.872995	0.500753	1.30728	0.279181	0.239298	0.354516	0.141806	9.83781	2.90703	8.17602	0.230435	0.00443145	1.14774	0.194984	0.709031	0.966055	0.221572	0.0974918	1.87007
0	1	7	3.32054	1.61354	0.285321	0.423062	0.349272	1.81523	0.914994	0.122983	0.226289	0.860882	1.69717	0.752656	2.35144	3.76328	1.36757	2.00708	3.49272	1.02814	0.742818	1.4512	0.442739	0.226289	0.319756	0.132822	10.7241	3.14837	8.95317	1.32822	0.0737898	0.900236	0.108225	0.983865	0.978945	0.300079	0.0934671	2.07104
0	1	7	2.99801	1.5047	0.284981	0.404674	0.370476	3.28869	1.4876	0.142491	0.273582	0.900541	1.5389	0.837846	2.66173	5.58564	1.80678	1.93217	3.96124	1.10003	0.661157	1.5959	0.421773	0.433172	0.541465	0.205187	13.2231	3.74466	11.0858	1.21972	0.0341978	1.80108	0.0626959	0.854944	0.832146	0.239384	0.227985	1.74979
0	1	8	2.90557	1.52599	0.315333	0.456107	0.439214	3.01256	1.5654	0.129512	0.422321	1.10367	1.71744	1.04173	2.38752	4.13875	1.68928	1.89763	4.44845	1.06425	0.608142	1.71744	0.444845	0.247762	0.422321	0.157667	12.4444	3.79526	10.3046	1.21065	0.0168928	1.44715	0.0619404	0.698238	0.83338	0.163297	0.0900952	1.59356
0	1	8	2.76607	1.78269	0.198615	0.392385	0.339098	2.364	1.16747	0.125951	0.217992	1.00276	1.76815	0.876811	2.49479	3.43942	1.46297	2.29133	4.19028	1.13356	0.721794	1.50172	0.392385	0.222836	0.339098	0.116262	11.2387	3.47333	9.39786	1.58407	0.0532868	1.19653	0.125951	1.03183	1.15778	0.329409	0.106574	2.31555
0	1	9	2.90778	0.760203	0.247066	0.451371	0.356345	2.49442	1.1118	0.180548	0.266071	0.888488	1.94802	0.78396	2.01929	3.32589	1.21633	1.75797	3.70599	0.850478	0.67468	1.37787	0.342092	0.242315	0.380102	0.161543	10.7379	2.85076	8.9799	0.513137	0.0950254	1.38262	0.104528	0.802965	0.907493	0.332589	0.0807716	1.81499
0	1	9	2.33404	1.66651	0.331461	0.626093	0.437345	2.71614	1.21996	0.105883	0.299236	0.805635	1.38109	0.773409	2.43532	3.59083	1.5284	1.73557	3.13047	0.819446	1.10947	1.38109	0.382101	0.303839	0.276218	0.124298	9.75969	3.12126	8.10238	1.33505	0.188749	1.49618	0.0322254	0.906915	0.916122	0.727373	0.179541	1.85526
1	0	1	2.94194	1.45543	0.248614	0.517947	0.445434	3.09214	1.35702	0.0984099	0.243435	0.77692	1.45025	0.709587	3.05071	3.83281	1.54348	3.00927	3.72922	1.16538	0.538665	1.60564	0.321127	0.29523	0.362563	0.155384	10.9805	3.41845	9.01228	1.20682	0.0725126	1.73512	0.0673331	1.50723	1.84389	0.217538	0.139846	3.41845
1	0	1	2.82277	3.59877	0.401021	3.31754	1.11453	5.22369	1.49471	0.0937451	0.317692	0.906203	1.77074	0.828082	2.76027	3.85397	1.40097	2.23947	3.72376	0.984324	0.473934	1.43222	0.270819	0.380189	0.364564	0.13541	11.1453	3.21337	9.34847	3.19775	2.20301	3.72897	0.0781209	1.3593	1.25514	0.203114	0.244779	2.69257
1	0	2	2.47053	1.53255	0.389544	0.31266	0.297283	1.81958	0.963608	0.0820092	0.215274	0.727832	1.48642	0.62532	2.19887	3.63916	1.39416	2.53716	3.7673	1.13275	0.594567	1.7427	0.466427	0.302409	0.333162	0.153767	10.9687	3.15223	8.89288	1.143	0.0153767	0.855971	0.102512	0.804716	1.40441	0.128139	0.148642	2.31164
1	0	2	2.55464	1.97327	0.339487	2.30002	0.840229	3.84044	1.24761	0.110333	0.28432	0.717165	1.47677	0.772332	2.41884	3.5349	1.33248	2.03268	3.81498	0.882665	0.581371	1.39189	0.415871	0.377679	0.40314	0.169743	10.6217	2.98748	8.82665	1.63378	1.45979	2.59283	.	1.08636	1.15001	0.1655	0.207935	2.18
1	0	3	2.49136	0.898191	0.312945	0.59744	0.398293	2.74334	1.13798	0.0975412	0.251981	0.853485	1.42248	0.760008	2.19468	3.21073	1.28023	1.86547	3.61715	0.890063	0.459256	1.25991	0.256046	0.296688	0.325137	0.138183	9.8354	2.9303	8.25036	0.585247	0.199147	1.60536	0.0934769	0.914448	0.975412	0.203211	0.158504	1.98334
1	0	3	2.57697	1.34157	0.284722	0.376412	0.342631	2.09439	0.955506	0.188206	0.304025	0.945855	2.02683	0.815558	2.3019	3.77377	1.04237	2.19573	4.01023	0.998938	0.685262	1.84345	0.357108	0.395715	0.443973	0.173728	12.0983	2.85687	9.81083	1.05685	0.0337805	1.13889	0.130296	1.25953	1.1968	0.328154	0.221986	2.58662
1	0	4	2.62006	1.49633	0.277975	0.32529	0.301632	2.80341	1.31299	0.130116	0.301632	0.833925	2.12917	0.804353	2.13508	4.14005	1.2775	2.17648	4.37663	0.928555	0.774781	1.83345	0.337119	0.396262	0.118287	0.13603	12.5976	3.01041	10.6458	1.21836	0.0236574	1.49042	0.0295718	0.857582	1.24793	0.437663	0.260232	2.13508
1	0	4	3.10409	1.56244	0.361521	0.378143	0.382298	2.51402	1.27571	0.124662	0.261791	0.768751	1.52088	0.714731	2.28963	3.82713	0.968211	2.2273	3.71909	1.39622	0.436318	1.43777	0.336588	0.265946	0.382298	0.170372	10.8872	3.07916	9.06711	1.20091	-0.00415541	1.23831	0.0540204	1.32142	0.831082	0.0997299	0.0955745	2.20652
1	0	5	2.2666	0.444333	0.294558	0.359461	0.344483	2.24663	1.00849	0.134798	0.254618	0.698952	1.64753	0.659011	2.02696	2.89566	1.13829	1.64753	3.19521	0.823764	0.569146	1.54768	0.364453	0.334498	0.299551	0.154768	9.58562	2.62107	7.73839	0.149775	0.0149775	1.23814	0.0399401	0.888667	0.823764	0.204693	0.17973	1.75237
1	0	5	2.59937	0.36755	0.466068	0.31829	0.36755	1.65587	1.12159	0.166724	0.231139	0.689629	1.25043	0.666894	1.68997	2.2735	1.51567	1.24664	2.34929	1.13296	0.519116	1.21253	0.341025	0.212194	0.265242	0.162934	7.35099	3.31552	5.87321	.	.	0.534273	0.022735	0.174302	0.113675	0.178091	0.0492592	0.310712
1	0	6	2.33098	2.52083	0.290054	0.348065	0.305875	2.37844	1.1233	0.121295	0.268959	0.801603	1.71395	0.743592	2.00401	3.71796	1.07584	1.96709	3.3488	0.817424	0.643392	1.4239	0.247864	0.258412	0.316422	0.116022	10.521	2.63685	8.78072	2.23078	0.0421896	1.25514	0.0580108	0.928172	1.14967	0.395528	0.14239	2.13585
1	0	6	2.30669	2.22646	0.270785	0.335974	0.2758	2.36686	1.033	0.11032	0.235683	0.802327	1.57958	0.692007	2.19637	3.61047	1.3088	2.38191	3.81105	1.04804	0.76221	1.60465	0.406178	0.416207	0.351018	0.150436	10.9568	3.04884	9.0011	1.95567	0.0601745	1.33387	0.11032	0.887574	1.33387	0.356032	0.265771	2.33176
1	0	7	2.55231	0.691789	0.279294	0.421089	0.373824	2.38474	1.0871	0.107421	0.274997	0.760538	1.41795	0.721867	2.32458	3.20113	1.34491	1.7617	3.13668	0.902333	0.588665	1.43944	0.386714	0.279294	0.300778	0.150389	9.49598	2.96911	7.75577	0.412495	0.0472651	1.29764	0.0386714	0.979676	0.859365	0.201951	0.128905	1.87771
1	0	7	2.42452	1.29523	0.331874	0.677575	0.42867	3.29108	1.20304	0.184374	0.248905	0.686794	1.4289	0.608435	2.19405	3.31874	1.10164	1.86679	0.530076	0.903434	0.43328	1.12929	0.281171	0.525467	0.368749	0.179765	6.77575	2.61351	5.27771	0.963356	0.248905	2.08804	0.0783591	1.09242	0.963356	0.152109	0.345702	2.13413
1	0	8	2.54065	4.30872	0.319022	0.353615	0.299804	2.05635	0.949379	0.0884037	0.25368	0.826383	1.46058	0.711074	2.66749	3.05569	1.27993	2.56755	3.15179	0.968597	0.691855	1.24918	0.353615	0.276742	0.249837	0.12684	9.16708	2.9596	7.66806	3.9897	0.053811	1.10697	0.115309	1.38755	1.59895	0.33824	0.149902	3.10182
1	0	8	2.11595	2.09736	0.423934	2.00067	0.691681	3.25016	1.06727	0.107843	0.23056	0.602432	1.18999	0.524339	1.81101	2.67748	0.98546	2.3242	3.1981	0.851586	0.691681	1.07843	0.356997	0.342122	0.297497	0.130155	8.44149	2.36138	7.06556	1.67342	1.30899	2.18289	0.078093	0.825555	1.47261	0.334684	0.211967	2.37626
1	0	9	2.70856	1.50325	0.252799	0.311484	0.302456	2.55056	1.10148	0.112857	0.21217	0.844168	1.57999	0.681654	2.18942	3.25027	1.04731	1.85988	3.0697	0.866739	0.659083	1.35428	0.415312	0.198628	0.270856	0.126399	9.5251	2.5957	7.89996	1.25045	0.00902853	1.44908	0.162514	1.14211	0.993138	0.24377	0.0722282	2.29776
1	0	9	2.79302	1.14192	0.271887	0.365811	0.365811	2.31351	1.0826	0.108755	0.222453	0.810717	1.63132	0.716793	2.36789	3.90528	1.32977	1.834	3.85585	0.860151	0.672302	1.63132	0.400415	0.212566	0.296604	0.103811	11.3204	2.90672	9.39246	0.870038	0	1.23091	0.0939246	1.03811	0.973849	0.271887	0.108755	2.10589
1	1	1	2.56799	0.868283	0.221166	0.360419	0.356324	2.53932	1.10583	0.0982962	0.229358	0.618447	1.20822	0.585682	2.37959	3.64515	1.38843	1.98231	3.60419	0.892857	0.712647	1.33109	0.360419	0.298984	0.307176	0.139253	10.0958	2.86697	8.45757	0.647117	0.00409567	1.43349	0.0327654	0.991153	1.08945	0.352228	0.159731	2.11337
1	1	1	2.43205	1.89784	0.346767	0.393627	0.346767	2.46017	1.26523	0.140581	0.253046	0.76851	1.45267	0.670103	2.25867	3.46767	1.34958	1.6448	3.32709	0.988754	0.581068	1.31209	0.421743	0.365511	0.421743	0.149953	9.98126	3.00843	8.24742	1.55108	0.0468604	1.19494	0.0984067	0.909091	0.656045	0.159325	0.215558	1.66354
1	1	2	2.70585	0.892709	0.288328	0.343776	0.316052	2.47297	1.00915	0.12753	0.249515	0.754089	1.60798	0.73191	2.06266	3.52093	1.4361	1.4361	3.38231	0.809537	0.704186	1.77433	0.36041	0.343776	0.49903	0.166343	10.7846	2.97754	8.51123	0.60438	0.0277239	1.46382	0.0221791	0.626559	0.626559	0.343776	0.177433	1.2753
1	1	2	2.47591	3.43939	0.276346	0.407051	0.328628	1.78878	0.933602	0.0709538	0.216596	0.735679	1.1726	0.642318	2.34521	2.71118	1.29957	1.856	2.46844	0.926133	0.918665	1.52364	0.451863	0.212861	0.205392	0.100829	8.08126	2.86803	6.35223	3.16304	0.0784226	0.85518	0.0933602	1.04563	0.929868	0.466801	0.112032	2.06886
1	1	3	2.55301	1.03163	0.23446	0.338665	0.302194	2.3446	1.15667	0.119835	0.307404	0.745063	1.56307	0.67212	1.85484	3.17824	1.10457	1.59433	2.65722	0.818007	0.708592	1.53702	0.380347	0.323034	0.416819	0.135466	9.35237	2.5947	7.39853	0.797166	0.0364716	1.18793	0.0729433	0.750274	0.776325	0.328245	0.187568	1.59954
1	1	3	2.63577	0.660081	0.264032	0.396049	0.364183	2.81786	1.23367	0.10015	0.295898	0.810306	1.39755	0.732918	2.94077	3.71011	1.66158	2.12136	3.39145	1.04703	0.660081	1.89375	0.373287	0.35963	0.441571	0.182091	10.8344	3.44153	8.49911	0.396049	0.031866	1.58419	0.0773888	1.27919	1.07434	0.286794	0.177539	2.43092
1	1	4	2.3345	1.35043	0.242822	0.323762	0.298202	2.21096	1.07779	0.127801	0.200222	0.639005	1.44841	0.587884	1.87867	3.10982	1.20133	1.80625	3.36543	0.813666	0.506944	1.19281	0.306722	0.242822	0.255602	0.102241	9.37207	2.60288	7.92366	1.10761	0.0255602	1.13317	0.0511204	0.677345	0.992588	0.200222	0.140581	1.72105
1	1	4	2.91772	1.46792	0.203878	0.462124	0.471185	3.08989	1.5087	0.126858	0.249184	0.838166	1.74882	0.838166	1.99348	3.78307	1.24139	1.83037	3.88275	1.0058	0.874411	1.86209	0.543675	0.312613	0.43041	0.231062	11.7071	3.08536	9.41464	1.26404	.	1.58119	0	0.752084	0.824574	0.330736	0.0815513	1.57666
1	1	5	2.40268	0.685744	0.31967	0.34545	0.350606	2.09848	1.1704	0.175303	0.262954	0.675432	1.44367	0.654808	2.01083	3.29982	1.19103	1.76334	3.9701	0.912606	0.603248	1.64991	0.350606	0.278422	0.309358	0.134055	10.6729	2.75844	8.71359	0.366074	.	0.928074	0.0206239	0.819799	0.850735	0.252642	0.144367	1.69116
1	1	5	2.69112	1.39413	0.257113	0.554222	0.519941	3.22249	1.66838	0.142841	0.365672	0.919895	1.78265	0.868472	1.80551	3.40533	1.16558	1.49126	3.05108	0.777054	0.685636	2.07976	0.5028	0.354245	0.302823	0.148554	10.6216	2.81111	8.23906	1.13701	0.0342818	1.55411	0.0514227	0.639927	0.714204	0.182836	0.205691	1.40555
1	1	6	2.34656	1.99878	0.290453	1.19239	0.722311	2.77459	1.04334	0.114653	0.267523	0.729955	1.41405	0.607659	2.54911	3.19116	1.10449	2.48032	2.98097	1.05863	0.619124	1.3185	0.317206	0.382175	0.343958	0.164335	9.24864	2.77077	7.58618	1.70832	0.470076	1.73125	0.122296	1.44462	1.42169	0.301919	0.21784	2.98861
1	1	6	2.50235	2.73221	0.370912	0.313447	0.287326	1.7762	0.877651	0.208965	0.20374	0.741824	1.56723	0.653014	2.47101	3.60464	1.3008	2.18368	3.86584	1.02915	0.632118	1.35827	0.329119	0.391809	0.417929	0.141051	10.8139	2.98297	9.03772	2.3613	0.0261206	0.898548	0.0888099	1.1702	1.15453	0.302999	0.250757	2.41354
1	1	7	2.13218	2.0364	0.28318	0.362304	0.270687	2.18215	1.01612	0.10411	0.212385	0.67047	1.16604	0.620497	2.31958	3.2066	1.40341	1.81568	3.16495	0.936992	0.583018	1.33261	0.408112	0.199892	0.333153	0.149919	9.20335	2.9609	7.53758	1.75322	0.091617	1.16604	0.0499729	0.91617	0.878691	0.174905	0.0499729	1.84483
1	1	7	2.57343	1.90974	0.205532	0.372527	0.321144	2.0853	0.946305	0.137021	0.239788	0.873512	1.28458	0.745054	2.0125	2.86889	1.13043	1.59287	2.97594	0.843539	0.500985	1.28458	0.299735	0.188405	0.256915	0.102766	8.67089	2.71902	7.1294	1.7042	0.0513831	1.13899	0.128458	0.882076	0.749336	0.20125	0.0856384	1.75987
1	1	8	2.40523	0.588801	0.261689	0.392534	0.338657	2.69386	1.10833	0.111603	0.207812	0.746585	1.36617	0.723494	2.17048	3.0787	1.11218	1.86261	2.94401	0.904368	0.685011	1.26996	0.323263	0.28478	0.250144	0.1193	8.90899	2.74004	7.38888	0.327112	0.0538772	1.58553	0.0230902	1.0583	0.958245	0.361747	0.16548	2.03964
1	1	8	2.47877	0.551381	0.317166	0.331804	0.258612	1.43945	0.93198	0.0341563	0.243974	0.878306	1.70782	0.74656	2.4495	3.95238	1.24427	2.13721	3.80599	0.990534	0.629453	1.46384	0.365961	0.580658	0.439153	0.200059	11.3692	2.98136	9.46619	0.234215	0.0731922	0.507466	0.131746	1.20523	1.14668	0.263492	0.380599	2.48365
1	1	9	3.34605	0.793169	0.260055	0.368412	0.338072	2.9733	1.57767	0.0953537	0.342406	0.853849	1.47365	0.797503	2.30583	3.64078	1.45631	1.73804	3.85749	0.910194	0.485437	1.38696	0.312067	0.320735	0.303398	0.151699	10.6623	3.16401	8.97191	0.533114	0.0303398	1.39563	0.0563454	0.849515	0.827843	0.17337	0.169036	1.7337
1	1	9	2.87144	0.544165	0.252648	0.364396	0.364396	2.30784	1.28753	0.0971723	0.262365	0.787096	1.65193	0.723934	2.371	3.78972	1.31183	1.63249	3.30386	0.850258	0.442134	1.50617	0.310951	0.233213	0.291517	0.111748	10.5432	2.88602	8.74551	0.291517	0	1.02031	0.063162	1.05918	0.782237	0.131183	0.121465	1.90458

## Sheet: Molecular weight
Battery cage trial
Enzyme	Medication	Block	Mw	Mp	MW (10%)
0	0	1	40215	26532	.
0	0	1	31762	20562	8410
0	0	1	30824	17017	4930
0	0	2	33074	18027	5710
0	0	2	32266	18627	5574
0	0	2	49053	18027	5245
1	0	1	10293	9569	2154
1	0	1	9332	10475	2021
1	0	1	9428	8321	2522
1	0	2	7909	7601	1756
1	0	2	7047	4756	1798
1	0	2	6597	6037	1477
0	1	1	30659	23072	9756
0	1	1	26811	20059	8897
0	1	1	15001	15419	3711
0	1	2	13642	13630	3164
0	1	2	14413	14086	3013
0	1	2	14185	14677	3413
1	1	1	10136	10475	2402
1	1	1	9119	8253	1637
1	1	1	10958	11753	2551
1	1	2	10786	12247	2396
1	1	2	8073	8670	1812
1	1	2	10504	11006	2406
Floor trial
Day 11
Medication	enzyme	block	Mp	Mw	MW (10%)
0	0	1	48973	55318	22562
0	0	2	59443	62099	23139
0	0	3	90945	91518	39719
0	0	4	72151	72910	31141
0	0	5	99654	103130	41132
0	0	6	98592	100850	42241
0	1	1	15731	65641	.
0	1	2	30495	58834	6539
0	1	3	23300	70495	9595
0	1	4	26802	49860	6980
0	1	5	21727	69822	8685
0	1	6	.	.	6362
1	0	1	41448	48777	23412
1	0	2	69860	68970	28747
1	0	3	56942	64035	27833
1	0	4	44211	49892	22867
1	0	5	55127	58811	26517
1	0	6	.	.	.
1	1	1	22560	50097	9060
1	1	2	24457	67741	.
1	1	3	32532	55277	.
1	1	4	23300	65585	10633
1	1	5	.	.	12380
1	1	6	.	.	9975
Day 33
Medication	enzyme	block	MW (10%)	Mp	Mw
0	0	1	29005	66199	66677
0	0	2	28821	63075	66647
0	0	3	.	34331	58954
0	0	4	29437	76150	76017
0	0	5	31472	82553	77040
0	0	6	26130	68746	71715
0	1	1	7558	17425	53802
0	1	2	5408	10227	37741
0	1	3	7167	20149	53484
0	1	4	8207	20588	52357
0	1	5	6703	12820	36470
0	1	6	7400	20699	56044
1	0	1	15013	34516	42421
1	0	2	10294	25809	50067
1	0	3	15252	42807	45257
1	0	4	13615	37218	49263
1	0	5	.	66199	60338
1	0	6	13466	37019	46758
1	1	1	7493	21495	63618
1	1	2	8380	27386	63986
1	1	3	8833	27533	58629
1	1	4	7732	18991	57501
1	1	5	8782	21037	67824
1	1	6	7722	16424	52286
